# Supplementary material for: MIC26 and MIC27 are bona fide subunits of the MICOS complex in mitochondria and do not exist as glycosylated apolipoproteins
Source: PLoS One. 2023 Jun 6;18(6):e0286756. doi: 10.1371/journal.pone.0286756 (PMC10243636; doi:10.1371/journal.pone.0286756)
Supplement: S1 Data — The excel sheet depicts all identified peptides from mass spectrometry analysis of HEK293 WT, MIC26 and MIC27 KO cell lines, which were isolated from an SDS gel, having a molecular weight of ≈ 47–63 kDa. Sheet 1 contains all detected proteins, while sheet 2 is filtered only for mitochondrial proteins identified from Gene Ontology (GO) cellular compartments. (XLSX) [file pone.0286756.s007.xlsx]

## Sheet: Sheet 1
Peptide count MIC 27 KO	Peptide count MIC 26 KO	Peptide count WT	Protein names	Mol. weight [kDa]	Sequence coverage [%] MIC 27 KO	Sequence coverage [%] MIC 26 KO	Sequence coverage [%] WT	Gene ontology (cellular component)	Protein IDs	Majority protein IDs	Gene names
0	0	1	[3-methyl-2-oxobutanoate dehydrogenase [lipoamide]] kinase, mitochondrial	46.36	0	0	5.1	mitochondrial alpha-ketoglutarate dehydrogenase complex [GO:0005947];mitochondrial matrix [GO:0005759];mitochondrion [GO:0005739]	O14874;H3BTL2;H3BS02;H3BNP3	O14874;H3BTL2;H3BS02;H3BNP3	BCKDK
2	3	2	[Pyruvate dehydrogenase (acetyl-transferring)] kinase isozyme 1, mitochondrial	49.244	7.8	10.3	6.9	mitochondrial matrix [GO:0005759];mitochondrial pyruvate dehydrogenase complex [GO:0005967];mitochondrion [GO:0005739];nucleolus [GO:0005730];nucleoplasm [GO:0005654]	Q15118;C9JKT3;C9IYB4;F8WC75;F8WEJ6	Q15118;C9JKT3	PDK1
2	5	2	[Pyruvate dehydrogenase (acetyl-transferring)] kinase isozyme 3, mitochondrial	46.938	7.6	16.7	5.9	mitochondrial matrix [GO:0005759];mitochondrion [GO:0005739];nucleolus [GO:0005730]	Q15120	Q15120	PDK3
2	1	3	116 kDa U5 small nuclear ribonucleoprotein component	109.43	2	1.6	3.6	Cajal body [GO:0015030];catalytic step 2 spliceosome [GO:0071013];cytosol [GO:0005829];intracellular membrane-bounded organelle [GO:0043231];membrane [GO:0016020];nuclear speck [GO:0016607];nucleoplasm [GO:0005654];nucleus [GO:0005634];ribonucleoprotein complex [GO:1990904];U2-type catalytic step 2 spliceosome [GO:0071007];U2-type precatalytic spliceosome [GO:0071005];U4/U6 x U5 tri-snRNP complex…	Q15029;K7EJ74;K7EP67	Q15029;K7EJ74;K7EP67	EFTUD2
1	5	1	14-3-3 protein beta/alpha;14-3-3 protein beta/alpha, N-terminally processed	28.082	3.3	25.2	3.3	cytoplasm [GO:0005737];cytosol [GO:0005829];extracellular exosome [GO:0070062];focal adhesion [GO:0005925];melanosome [GO:0042470];membrane [GO:0016020];mitochondrion [GO:0005739];nucleus [GO:0005634];perinuclear region of cytoplasm [GO:0048471];transcription repressor complex [GO:0017053];vacuolar membrane [GO:0005774]	P31946;Q4VY20;A0A0J9YWZ2;Q4VY19;A0A0J9YWE8	P31946	YWHAB
7	14	6	14-3-3 protein epsilon	29.174	33.7	61.2	29	central region of growth cone [GO:0090724];cytoplasm [GO:0005737];cytosol [GO:0005829];extracellular exosome [GO:0070062];focal adhesion [GO:0005925];glutamatergic synapse [GO:0098978];kinesin complex [GO:0005871];melanosome [GO:0042470];membrane [GO:0016020];mitochondrion [GO:0005739];nucleus [GO:0005634]	P62258;K7EM20;B4DJF2;I3L3T1;K7EIT4;I3L0W5;A2IDB2	P62258	YWHAE
1	3	1	14-3-3 protein eta	28.218	3.3	13	3.3	cytoplasm [GO:0005737];cytosol [GO:0005829];extracellular exosome [GO:0070062];intercalated disc [GO:0014704];mitochondrion [GO:0005739];plasma membrane [GO:0005886]	Q04917	Q04917	YWHAH
1	4	1	14-3-3 protein gamma;14-3-3 protein gamma, N-terminally processed	28.302	3.2	20.6	3.2	cytosol [GO:0005829];extracellular exosome [GO:0070062];focal adhesion [GO:0005925];membrane [GO:0016020];mitochondrion [GO:0005739];presynapse [GO:0098793]	P61981	P61981	YWHAG
1	7	1	14-3-3 protein theta	27.764	3.3	33.1	3.3	cytoplasm [GO:0005737];cytosol [GO:0005829];extracellular exosome [GO:0070062];focal adhesion [GO:0005925];membrane [GO:0016020];mitochondrion [GO:0005739];protein-containing complex [GO:0032991];synapse [GO:0045202]	P27348;E9PG15	P27348	YWHAQ
5	9	2	14-3-3 protein zeta/delta	27.745	26.5	47.8	8.2	blood microparticle [GO:0072562];cytoplasm [GO:0005737];cytosol [GO:0005829];extracellular exosome [GO:0070062];extracellular space [GO:0005615];focal adhesion [GO:0005925];glutamatergic synapse [GO:0098978];hippocampal mossy fiber to CA3 synapse [GO:0098686];melanosome [GO:0042470];mitochondrion [GO:0005739];nucleoplasm [GO:0005654];nucleus [GO:0005634];vesicle [GO:0031982]	P63104;B0AZS6;E7EX29;B7Z2E6;H0YB80;E7ESK7;E5RGE1;E5RIR4;E9PD24;E7EVZ2	P63104;B0AZS6;E7EX29;B7Z2E6;H0YB80	YWHAZ
1	0	0	1-acyl-sn-glycerol-3-phosphate acyltransferase epsilon	42.072	2.5	0	0	endomembrane system [GO:0012505];endoplasmic reticulum membrane [GO:0005789];integral component of membrane [GO:0016021];mitochondrial outer membrane [GO:0005741];mitochondrion [GO:0005739];nuclear envelope [GO:0005635]	Q9NUQ2;E5RH21	Q9NUQ2;E5RH21	AGPAT5
10	13	11	2,3-cyclic-nucleotide 3-phosphodiesterase	47.578	28.7	40.4	34	cytoplasm [GO:0005737];cytosol [GO:0005829];extracellular exosome [GO:0070062];extracellular space [GO:0005615];melanosome [GO:0042470];membrane [GO:0016020];microtubule [GO:0005874];microvillus [GO:0005902];mitochondrial inner membrane [GO:0005743];mitochondrial outer membrane [GO:0005741];myelin sheath abaxonal region [GO:0035748];myelin sheath adaxonal region [GO:0035749];nucleoplasm [GO:00056…	P09543;K7ERC4;K7EN66;C9K0L8;K7ERZ0	P09543	CNP
14	16	15	26S protease regulatory subunit 10B	44.172	47.3	52.4	50.4	cytosol [GO:0005829];cytosolic proteasome complex [GO:0031597];extracellular exosome [GO:0070062];inclusion body [GO:0016234];membrane [GO:0016020];nucleoplasm [GO:0005654];nucleus [GO:0005634];proteasome accessory complex [GO:0022624];proteasome complex [GO:0000502];proteasome regulatory particle, base subcomplex [GO:0008540]	P62333;A0A087X2I1;H0YJC0;H0YJS8;H0YJX2;H0YJE9;H0YJT1	P62333;A0A087X2I1;H0YJC0;H0YJS8	PSMC6
1	0	2	26S protease regulatory subunit 4	49.184	2.7	0	5.7	cytosol [GO:0005829];membrane [GO:0016020];nucleoplasm [GO:0005654];nucleus [GO:0005634];proteasome accessory complex [GO:0022624];proteasome complex [GO:0000502];proteasome regulatory particle, base subcomplex [GO:0008540]	P62191	P62191	PSMC1
17	14	16	26S protease regulatory subunit 6A	49.203	44.4	34.2	41.7	cytoplasm [GO:0005737];cytosol [GO:0005829];extracellular region [GO:0005576];ficolin-1-rich granule lumen [GO:1904813];membrane [GO:0016020];nucleoplasm [GO:0005654];nucleus [GO:0005634];P-body [GO:0000932];proteasome accessory complex [GO:0022624];proteasome complex [GO:0000502];proteasome regulatory particle, base subcomplex [GO:0008540];secretory granule lumen [GO:0034774]	P17980;E9PM69;E9PKD5;E9PMD8;E9PLG2	P17980;E9PM69;E9PKD5;E9PMD8	PSMC3
20	17	20	26S protease regulatory subunit 6B	47.366	58.6	61	60	cytosol [GO:0005829];cytosolic proteasome complex [GO:0031597];inclusion body [GO:0016234];membrane [GO:0016020];nucleoplasm [GO:0005654];nucleus [GO:0005634];proteasome accessory complex [GO:0022624];proteasome complex [GO:0000502];proteasome regulatory particle, base subcomplex [GO:0008540];synapse [GO:0045202]	P43686	P43686	PSMC4
24	21	20	26S protease regulatory subunit 7	48.633	53.6	50.6	46.9	cytoplasm [GO:0005737];cytoplasmic ribonucleoprotein granule [GO:0036464];cytosol [GO:0005829];dendritic spine [GO:0043197];extracellular region [GO:0005576];ficolin-1-rich granule lumen [GO:1904813];membrane [GO:0016020];nucleoplasm [GO:0005654];nucleus [GO:0005634];P-body [GO:0000932];proteasome accessory complex [GO:0022624];proteasome complex [GO:0000502];proteasome regulatory particle, base …	P35998;C9JX88;C9JLS9	P35998;C9JX88	PSMC2
16	16	14	26S protease regulatory subunit 8	45.626	53.7	54.4	45.3	blood microparticle [GO:0072562];cytoplasm [GO:0005737];cytoplasmic vesicle [GO:0031410];cytosol [GO:0005829];cytosolic proteasome complex [GO:0031597];extracellular exosome [GO:0070062];inclusion body [GO:0016234];membrane [GO:0016020];mitochondrion [GO:0005739];nuclear proteasome complex [GO:0031595];nucleoplasm [GO:0005654];nucleus [GO:0005634];postsynapse [GO:0098794];proteasome accessory com…	P62195;J3QQM1;J3QSA9;J3KRP2;J3QLH6;J3QRW1;J3QSE0;J3QRR3;Q8NB90;J3KTQ9;A0A6Q8PGU6	P62195;J3QQM1;J3QSA9;J3KRP2	PSMC5
19	22	14	26S proteasome non-ATPase regulatory subunit 11	47.463	52.6	56.4	40.5	cytosol [GO:0005829];extracellular region [GO:0005576];ficolin-1-rich granule lumen [GO:1904813];membrane [GO:0016020];nucleoplasm [GO:0005654];nucleus [GO:0005634];proteasome accessory complex [GO:0022624];proteasome complex [GO:0000502];proteasome regulatory particle, lid subcomplex [GO:0008541];secretory granule lumen [GO:0034774]	O00231;J3QRY4;J3QS13;J3KSW3	O00231	PSMD11
14	11	13	26S proteasome non-ATPase regulatory subunit 12	52.904	37.1	31.1	34.2	cytoplasm [GO:0005737];cytosol [GO:0005829];extracellular exosome [GO:0070062];extracellular region [GO:0005576];ficolin-1-rich granule lumen [GO:1904813];membrane [GO:0016020];nuclear proteasome complex [GO:0031595];nucleoplasm [GO:0005654];proteasome accessory complex [GO:0022624];proteasome complex [GO:0000502];proteasome regulatory particle [GO:0005838];proteasome regulatory particle, lid sub…	O00232;J3KTJ5;J3KSK1	O00232	PSMD12
18	16	15	26S proteasome non-ATPase regulatory subunit 13	42.945	56.6	51.6	46.5	cytosol [GO:0005829];extracellular region [GO:0005576];ficolin-1-rich granule lumen [GO:1904813];membrane [GO:0016020];nucleoplasm [GO:0005654];nucleus [GO:0005634];proteasome accessory complex [GO:0022624];proteasome complex [GO:0000502];proteasome regulatory particle [GO:0005838];proteasome regulatory particle, lid subcomplex [GO:0008541];secretory granule lumen [GO:0034774]	Q9UNM6;J3KNQ3;A0A087WUL9;E9PL38;H0YD73;E9PQG3;E9PPD2;F8W8J6	Q9UNM6;J3KNQ3;A0A087WUL9;E9PL38;H0YD73	PSMD13
1	7	0	26S proteasome non-ATPase regulatory subunit 14	34.577	4.2	37.7	0	cytosol [GO:0005829];cytosolic proteasome complex [GO:0031597];extracellular region [GO:0005576];ficolin-1-rich granule lumen [GO:1904813];nucleoplasm [GO:0005654];nucleus [GO:0005634];proteasome accessory complex [GO:0022624];proteasome complex [GO:0000502];proteasome regulatory particle, lid subcomplex [GO:0008541];secretory granule lumen [GO:0034774]	O00487;C9JW37	O00487	PSMD14
1	1	3	26S proteasome non-ATPase regulatory subunit 3	60.977	2.4	2.2	6.7	cytosol [GO:0005829];extracellular exosome [GO:0070062];extracellular region [GO:0005576];ficolin-1-rich granule lumen [GO:1904813];membrane [GO:0016020];nucleoplasm [GO:0005654];nucleus [GO:0005634];proteasome accessory complex [GO:0022624];proteasome complex [GO:0000502];proteasome regulatory particle, lid subcomplex [GO:0008541];secretory granule lumen [GO:0034774]	O43242;H0YGV8	O43242	PSMD3
3	0	7	26S proteasome non-ATPase regulatory subunit 4	40.736	14.3	0	30.8	cytosol [GO:0005829];nucleoplasm [GO:0005654];nucleus [GO:0005634];proteasome accessory complex [GO:0022624];proteasome complex [GO:0000502];proteasome regulatory particle, base subcomplex [GO:0008540]	P55036;Q5VWC4;A6PVX3;H0Y3Y9;H0Y561	P55036;Q5VWC4;A6PVX3	PSMD4
24	21	19	26S proteasome non-ATPase regulatory subunit 6	45.531	54.8	51.7	47.6	cytosol [GO:0005829];extracellular region [GO:0005576];ficolin-1-rich granule lumen [GO:1904813];nucleoplasm [GO:0005654];proteasome accessory complex [GO:0022624];proteasome complex [GO:0000502];proteasome regulatory particle [GO:0005838];secretory granule lumen [GO:0034774]	Q15008;C9J0E9;C9J7B7;H7C531	Q15008	PSMD6
11	14	9	26S proteasome non-ATPase regulatory subunit 7	37.025	41	60.2	34.3	cytosol [GO:0005829];extracellular exosome [GO:0070062];extracellular region [GO:0005576];ficolin-1-rich granule lumen [GO:1904813];membrane [GO:0016020];nucleoplasm [GO:0005654];nucleus [GO:0005634];proteasome complex [GO:0000502];proteasome regulatory particle [GO:0005838];secretory granule lumen [GO:0034774]	P51665;H3BNT7;H3BTM8;H3BQV2	P51665;H3BNT7;H3BTM8	PSMD7
5	10	8	28S ribosomal protein S22, mitochondrial	41.28	15.6	40.3	27.8	mitochondrial inner membrane [GO:0005743];mitochondrial ribosome [GO:0005761];mitochondrial small ribosomal subunit [GO:0005763];mitochondrion [GO:0005739];ribosome [GO:0005840]	P82650;G5E9W7;A0A7P0MKV3;H7C5H3;H7C5F2;H7C5L9;C9J5D8	P82650;G5E9W7;A0A7P0MKV3;H7C5H3;H7C5F2	MRPS22
8	11	6	28S ribosomal protein S27, mitochondrial	47.611	25.1	33.6	19.8	cytoplasm [GO:0005737];mitochondrial inner membrane [GO:0005743];mitochondrial small ribosomal subunit [GO:0005763];mitochondrion [GO:0005739];nucleolus [GO:0005730];nucleoplasm [GO:0005654];plasma membrane [GO:0005886];ribosome [GO:0005840]	Q92552;G5EA06;D6RH20;D6RJC7;E5RJ73	Q92552;G5EA06;D6RH20;D6RJC7	MRPS27
6	10	6	28S ribosomal protein S29, mitochondrial	45.566	20.6	32.2	20.1	mitochondrial inner membrane [GO:0005743];mitochondrial ribosome [GO:0005761];mitochondrial small ribosomal subunit [GO:0005763];mitochondrion [GO:0005739];nucleoplasm [GO:0005654];ribosome [GO:0005840];small ribosomal subunit [GO:0015935]	P51398;V9GZ03;V9GYA7;V9GYL9;V9GZ61;V9GYJ9;V9GYC9;V9GYW1;V9GY11;V9GYJ3;V9GYF7	P51398;V9GZ03;V9GYA7;V9GYL9	DAP3
4	2	3	28S ribosomal protein S30, mitochondrial	50.364	18.5	11.8	13.9	mitochondrial inner membrane [GO:0005743];mitochondrial large ribosomal subunit [GO:0005762];mitochondrion [GO:0005739]	Q9NP92	Q9NP92	MRPS30
7	5	4	28S ribosomal protein S31, mitochondrial	45.318	28.4	18.2	18	mitochondrial inner membrane [GO:0005743];mitochondrial small ribosomal subunit [GO:0005763];mitochondrion [GO:0005739];nucleolus [GO:0005730]	Q92665	Q92665	MRPS31
5	4	3	28S ribosomal protein S35, mitochondrial	36.844	27.2	21.4	18.3	mitochondrial inner membrane [GO:0005743];mitochondrial small ribosomal subunit [GO:0005763];mitochondrion [GO:0005739]	P82673;H0YG82	P82673;H0YG82	MRPS35
2	2	2	28S ribosomal protein S5, mitochondrial	48.006	6.3	6.3	4.9	mitochondrial inner membrane [GO:0005743];mitochondrial small ribosomal subunit [GO:0005763];mitochondrion [GO:0005739]	P82675	P82675	MRPS5
7	6	5	28S ribosomal protein S9, mitochondrial	45.834	22.7	18.9	14.9	mitochondrial inner membrane [GO:0005743];mitochondrial small ribosomal subunit [GO:0005763];mitochondrion [GO:0005739];nucleolus [GO:0005730];small ribosomal subunit [GO:0015935]	P82933	P82933	MRPS9
3	1	2	2-oxoisovalerate dehydrogenase subunit alpha, mitochondrial	50.47	9.9	3.1	6.3	mitochondrial alpha-ketoglutarate dehydrogenase complex [GO:0005947];mitochondrial matrix [GO:0005759];mitochondrion [GO:0005739]	P12694;F5GXU9;F5H5P2;H0YH31	P12694;F5GXU9;F5H5P2	BCKDHA
5	4	0	2-oxoisovalerate dehydrogenase subunit beta, mitochondrial	43.122	18.6	15.3	0	mitochondrial alpha-ketoglutarate dehydrogenase complex [GO:0005947];mitochondrial matrix [GO:0005759];mitochondrion [GO:0005739];nucleolus [GO:0005730]	P21953	P21953	BCKDHB
9	8	7	3(2),5-bisphosphate nucleotidase 1	33.392	40.9	41.6	28.9	cytosol [GO:0005829]	O95861;A6NF51;F8W1J0;F8VVW8;F8VZG4;F8VRY7	O95861;A6NF51	BPNT1
1	1	1	3-5 exoribonuclease 1	40.063	4.3	4.3	4.3	cytoplasm [GO:0005737];histone pre-mRNA 3'end processing complex [GO:0071204];nucleolus [GO:0005730];nucleoplasm [GO:0005654];nucleus [GO:0005634]	Q8IV48;E5RIV7	Q8IV48;E5RIV7	ERI1
1	6	0	39S ribosomal protein L1, mitochondrial	36.908	6.5	25.5	0	cytosolic large ribosomal subunit [GO:0022625];large ribosomal subunit [GO:0015934];mitochondrial inner membrane [GO:0005743];mitochondrion [GO:0005739]	Q9BYD6;H0Y8N7	Q9BYD6;H0Y8N7	MRPL1
1	3	0	39S ribosomal protein L3, mitochondrial	38.632	2	11.5	0	mitochondrial inner membrane [GO:0005743];mitochondrial large ribosomal subunit [GO:0005762];mitochondrion [GO:0005739];ribosome [GO:0005840]	P09001;H0Y9G6;E7ETU7;E9PF06;D6RBQ5;D6RC14	P09001;H0Y9G6;E7ETU7;E9PF06	MRPL3
9	11	8	39S ribosomal protein L37, mitochondrial	48.117	33.3	39.7	25.8	mitochondrial inner membrane [GO:0005743];mitochondrial large ribosomal subunit [GO:0005762];mitochondrial ribosome [GO:0005761];mitochondrion [GO:0005739];ribosome [GO:0005840]	Q9BZE1;S4R369;A6NHR2;H0Y4J2	Q9BZE1;S4R369	MRPL37
6	7	6	39S ribosomal protein L38, mitochondrial	44.596	16.6	19.7	16.6	mitochondrial inner membrane [GO:0005743];mitochondrial large ribosomal subunit [GO:0005762];mitochondrion [GO:0005739]	Q96DV4	Q96DV4	MRPL38
2	7	0	39S ribosomal protein L39, mitochondrial	38.711	7.7	22.8	0	mitochondrial inner membrane [GO:0005743];mitochondrial large ribosomal subunit [GO:0005762];mitochondrial ribosome [GO:0005761];mitochondrion [GO:0005739]	Q9NYK5;C9JG87	Q9NYK5;C9JG87	MRPL39
2	4	0	39S ribosomal protein L4, mitochondrial	34.919	11.3	20.3	0	mitochondrial inner membrane [GO:0005743];mitochondrial large ribosomal subunit [GO:0005762];mitochondrion [GO:0005739];ribosome [GO:0005840]	Q9BYD3;K7ES61;K7EKI4;K7ELF1;K7ELQ0;X6RAY8	Q9BYD3;K7ES61;K7EKI4;K7ELF1;K7ELQ0;X6RAY8	MRPL4
0	5	0	39S ribosomal protein L44, mitochondrial	37.535	0	18.1	0	mitochondrial inner membrane [GO:0005743];mitochondrial large ribosomal subunit [GO:0005762];mitochondrion [GO:0005739];nucleoplasm [GO:0005654];nucleus [GO:0005634];plasma membrane [GO:0005886]	Q9H9J2	Q9H9J2	MRPL44
6	9	6	3-hydroxyisobutyryl-CoA hydrolase, mitochondrial	43.482	16.3	32.6	16.3	mitochondrial matrix [GO:0005759];mitochondrion [GO:0005739]	Q6NVY1;B9A058;B8ZZZ0;F8W8A6;H7C126;H7C400;H7C1A5;H7BYI7	Q6NVY1;B9A058	HIBCH
15	13	12	3-ketoacyl-CoA thiolase, mitochondrial	41.924	55.4	50.4	43.3	mitochondrial matrix [GO:0005759];mitochondrion [GO:0005739]	P42765;A0A0B4J2A4;K7EME0;K7ER88;K7EJB1;K7EJ68	P42765;A0A0B4J2A4;K7EME0	ACAA2
4	7	4	3-ketoacyl-CoA thiolase, peroxisomal	44.292	17.7	31.8	19.1	cytosol [GO:0005829];extracellular region [GO:0005576];intracellular membrane-bounded organelle [GO:0043231];membrane [GO:0016020];peroxisomal matrix [GO:0005782];peroxisome [GO:0005777];specific granule lumen [GO:0035580]	P09110;H7C131;C9JDE9;B4DVF4;H0Y4D4;F2Z2Q6;F2Z3P7	P09110;H7C131;C9JDE9	ACAA1
2	3	0	3-mercaptopyruvate sulfurtransferase;Sulfurtransferase	33.178	14.5	22.6	0	cytosol [GO:0005829];extracellular exosome [GO:0070062];mitochondrial matrix [GO:0005759];mitochondrion [GO:0005739];neuron projection [GO:0043005];synapse [GO:0045202]	P25325;B1AH49	P25325;B1AH49	MPST
5	11	2	40S ribosomal protein S2	31.324	15.7	36.2	6.8	cytosol [GO:0005829];cytosolic small ribosomal subunit [GO:0022627];extracellular exosome [GO:0070062];focal adhesion [GO:0005925];membrane [GO:0016020];nucleoplasm [GO:0005654];nucleus [GO:0005634];ribosome [GO:0005840];small ribosomal subunit [GO:0015935];synapse [GO:0045202]	P15880;H0YEN5;E9PMM9;E9PQD7;I3L404;E9PPT0;E9PM36;H3BNG3;H0YE27	P15880;H0YEN5;E9PMM9;E9PQD7;I3L404;E9PPT0;E9PM36	RPS2
9	15	5	40S ribosomal protein S3	26.688	42.8	64.2	23.9	cytoplasm [GO:0005737];cytosol [GO:0005829];cytosolic small ribosomal subunit [GO:0022627];endoplasmic reticulum [GO:0005783];extracellular exosome [GO:0070062];focal adhesion [GO:0005925];membrane [GO:0016020];mitochondrial inner membrane [GO:0005743];mitochondrial matrix [GO:0005759];mitotic spindle [GO:0072686];NF-kappaB complex [GO:0071159];nucleolus [GO:0005730];nucleoplasm [GO:0005654];nucl…	P23396;E9PL09;E9PPU1;H0YEU2;F2Z2S8;H0YCJ7;H0YF32;E9PQ96;E9PJH4;E9PK82;E9PSF4;E9PQX2;H0YES8	P23396;E9PL09;E9PPU1;H0YEU2;F2Z2S8;H0YCJ7	RPS3
4	12	2	40S ribosomal protein S3a	29.945	18.2	43.9	8.7	cytoplasm [GO:0005737];cytosol [GO:0005829];cytosolic small ribosomal subunit [GO:0022627];endoplasmic reticulum [GO:0005783];extracellular exosome [GO:0070062];focal adhesion [GO:0005925];nucleolus [GO:0005730];nucleoplasm [GO:0005654];nucleus [GO:0005634];ribonucleoprotein complex [GO:1990904];ribosome [GO:0005840];synapse [GO:0045202]	P61247;D6RG13;D6RAT0;D6RB09;E9PFI5;H0Y9Y4;D6R9B6;H0Y8L7;D6RAS7;D6RED7;D6RGE0;D6RI02	P61247;D6RG13;D6RAT0;D6RB09;E9PFI5;H0Y9Y4;D6R9B6;H0Y8L7;D6RAS7	RPS3A
3	7	1	40S ribosomal protein S4, X isoform	29.597	10.3	28.5	3.8	cytoplasmic ribonucleoprotein granule [GO:0036464];cytosol [GO:0005829];cytosolic small ribosomal subunit [GO:0022627];extracellular exosome [GO:0070062];focal adhesion [GO:0005925];membrane [GO:0016020];nucleoplasm [GO:0005654];nucleus [GO:0005634];polysome [GO:0005844];ribonucleoprotein complex [GO:1990904];ribosome [GO:0005840];small ribosomal subunit [GO:0015935];synapse [GO:0045202]	P62701;P22090;Q8TD47;C9JEH7	P62701	RPS4X
1	3	0	40S ribosomal protein S5;40S ribosomal protein S5, N-terminally processed	22.876	8.3	17.6	0	cytosol [GO:0005829];cytosolic small ribosomal subunit [GO:0022627];extracellular exosome [GO:0070062];focal adhesion [GO:0005925];membrane [GO:0016020];nucleoplasm [GO:0005654];ribonucleoprotein complex [GO:1990904];ribosome [GO:0005840];small ribosomal subunit [GO:0015935]	P46782;M0R0F0;M0R0R2;M0QZN2	P46782;M0R0F0;M0R0R2;M0QZN2	RPS5
2	5	1	40S ribosomal protein S6	28.68	9.6	21.3	4.8	cell body [GO:0044297];cytoplasmic ribonucleoprotein granule [GO:0036464];cytosol [GO:0005829];cytosolic small ribosomal subunit [GO:0022627];dendrite [GO:0030425];endoplasmic reticulum [GO:0005783];membrane [GO:0016020];nucleolus [GO:0005730];nucleoplasm [GO:0005654];nucleus [GO:0005634];perinuclear region of cytoplasm [GO:0048471];polysome [GO:0005844];ribonucleoprotein complex [GO:1990904];rib…	P62753;A2A3R5;A2A3R7	P62753;A2A3R5	RPS6
1	2	0	40S ribosomal protein S7	22.127	5.7	11.9	0	cytosol [GO:0005829];cytosolic small ribosomal subunit [GO:0022627];focal adhesion [GO:0005925];membrane [GO:0016020];microtubule organizing center [GO:0005815];nucleolus [GO:0005730];nucleoplasm [GO:0005654];nucleus [GO:0005634];protein-containing complex [GO:0032991];ribonucleoprotein complex [GO:1990904];ribosome [GO:0005840];small-subunit processome [GO:0032040]	P62081;B5MCP9	P62081;B5MCP9	RPS7
1	3	0	40S ribosomal protein S8	24.205	5.8	18.3	0	cytosol [GO:0005829];cytosolic small ribosomal subunit [GO:0022627];endoplasmic reticulum [GO:0005783];extracellular exosome [GO:0070062];focal adhesion [GO:0005925];membrane [GO:0016020];nucleoplasm [GO:0005654];nucleus [GO:0005634];ribonucleoprotein complex [GO:1990904];ribosome [GO:0005840]	P62241;Q5JR95	P62241;Q5JR95	RPS8
16	16	14	40S ribosomal protein SA	32.854	63.7	63.7	58.6	cytoplasm [GO:0005737];cytosol [GO:0005829];cytosolic small ribosomal subunit [GO:0022627];extracellular exosome [GO:0070062];membrane [GO:0016020];nucleoplasm [GO:0005654];nucleus [GO:0005634];plasma membrane [GO:0005886];small ribosomal subunit [GO:0015935]	P08865;C9J9K3;A0A0C4DG17;F8WD59	P08865;C9J9K3;A0A0C4DG17;F8WD59	RPSA
1	2	1	45 kDa calcium-binding protein	41.806	2.5	5.2	2.5	bleb [GO:0032059];cytoplasm [GO:0005737];endoplasmic reticulum [GO:0005783];extracellular exosome [GO:0070062];Golgi apparatus [GO:0005794];Golgi lumen [GO:0005796];late endosome [GO:0005770];membrane [GO:0016020];plasma membrane [GO:0005886]	Q9BRK5;A0A5F9UP49;H0Y3T6;G3V1E2;A0A5F9UJX7	Q9BRK5;A0A5F9UP49;H0Y3T6;G3V1E2;A0A5F9UJX7	SDF4
2	2	3	4-aminobutyrate aminotransferase, mitochondrial	56.438	4.6	5.4	6.8	4-aminobutyrate transaminase complex [GO:0032144];mitochondrial matrix [GO:0005759];mitochondrion [GO:0005739];neuron projection [GO:0043005]	P80404;H3BRN4;H3BNQ7	P80404;H3BRN4;H3BNQ7	ABAT
14	12	12	4-trimethylaminobutyraldehyde dehydrogenase	53.801	34.8	29.8	30.2	cytoplasm [GO:0005737];cytosol [GO:0005829];extracellular exosome [GO:0070062]	P49189	P49189	ALDH9A1
5	5	1	5-AMP-activated protein kinase subunit gamma-1	37.579	22.1	22.7	5.7	cytoplasm [GO:0005737];cytosol [GO:0005829];membrane [GO:0016020];nucleoplasm [GO:0005654];nucleotide-activated protein kinase complex [GO:0031588];nucleus [GO:0005634]	P54619;F8VYY9;H0YIC9;H0YHF8;F8VPF5;F8VVA3;F8VZX1;F8VSH3;F8VRY2;F8VSL2	P54619;F8VYY9;H0YIC9	PRKAG1
7	9	6	5-nucleotidase domain-containing protein 1	51.844	22.4	33.4	21.1		Q5TFE4;Q5QPD0;H0YDA5	Q5TFE4;Q5QPD0	NT5DC1
0	0	3	5-nucleotidase domain-containing protein 2	60.718	0	0	6.7		Q9H857;H7C4G8;C9J036;H7C519	Q9H857;H7C4G8	NT5DC2
14	19	17	60 kDa heat shock protein, mitochondrial	61.054	32.5	37	34.7	cell surface [GO:0009986];clathrin-coated pit [GO:0005905];coated vesicle [GO:0030135];cytoplasm [GO:0005737];cytosol [GO:0005829];early endosome [GO:0005769];extracellular exosome [GO:0070062];extracellular space [GO:0005615];Golgi apparatus [GO:0005794];lipopolysaccharide receptor complex [GO:0046696];membrane [GO:0016020];membrane raft [GO:0045121];mitochondrial crista [GO:0030061];mitochondri…	P10809;A0A7I2V599;A0A7I2V2X6;A0A7I2YQK6;A0A7I2V5M1;A0A7I2V5K3;A0A7I2YQ71;A0A7I2V369;E7ESH4;E7EXB4;C9JL25;C9JL19;C9JCQ4;C9J0S9	P10809;A0A7I2V599;A0A7I2V2X6;A0A7I2YQK6;A0A7I2V5M1;A0A7I2V5K3;A0A7I2YQ71	HSPD1
16	17	13	60S acidic ribosomal protein P0;60S acidic ribosomal protein P0-like	34.273	53	61.2	47.6	cytoplasm [GO:0005737];cytoplasmic ribonucleoprotein granule [GO:0036464];cytosol [GO:0005829];cytosolic large ribosomal subunit [GO:0022625];endoplasmic reticulum [GO:0005783];extracellular exosome [GO:0070062];focal adhesion [GO:0005925];membrane [GO:0016020];nucleus [GO:0005634];postsynaptic density [GO:0014069];ribonucleoprotein complex [GO:1990904];ribosome [GO:0005840]	P05388;F8VWS0;F8VU65;F8VW21;F8VPE8;G3V210;F8VQY6;F8VRK7;Q8NHW5;F8VZS0;F8VWV4;F8VS58;F8W1K8	P05388;F8VWS0;F8VU65;F8VW21;F8VPE8;G3V210;F8VQY6;F8VRK7;Q8NHW5;F8VZS0;F8VWV4;F8VS58	RPLP0;RPLP0P6
0	2	0	60S ribosomal protein L10a	24.831	0	9.7	0	cytosol [GO:0005829];cytosolic large ribosomal subunit [GO:0022625];extracellular exosome [GO:0070062];focal adhesion [GO:0005925];membrane [GO:0016020];nucleus [GO:0005634];polysomal ribosome [GO:0042788]	P62906	P62906	RPL10A
1	3	0	60S ribosomal protein L13	24.261	4.7	14.7	0	cytosol [GO:0005829];cytosolic large ribosomal subunit [GO:0022625];cytosolic ribosome [GO:0022626];endoplasmic reticulum [GO:0005783];membrane [GO:0016020];nucleolus [GO:0005730];nucleus [GO:0005634];ribosome [GO:0005840]	P26373;J3QSB4;H3BTH3	P26373;J3QSB4	RPL13
1	4	0	60S ribosomal protein L15;Ribosomal protein L15	24.146	6.9	21.6	0	cytosol [GO:0005829];cytosolic large ribosomal subunit [GO:0022625];membrane [GO:0016020];nucleus [GO:0005634];ribosome [GO:0005840]	P61313;A0A2R8YEM3;E7EQV9;E7EX53;A0A2R8Y738;E7ENU7;E7ERA2	P61313;A0A2R8YEM3;E7EQV9;E7EX53;A0A2R8Y738;E7ENU7	RPL15
1	2	0	60S ribosomal protein L19;Ribosomal protein L19	23.466	8.7	13.3	0	cytosol [GO:0005829];cytosolic large ribosomal subunit [GO:0022625];focal adhesion [GO:0005925];membrane [GO:0016020];nucleolus [GO:0005730];polysomal ribosome [GO:0042788]	P84098;J3QR09;J3KTE4;A0A7I2YQG2;A0A7I2V638;A0A7I2V4U6;A0A7I2V2L0;A0A7I2V512	P84098;J3QR09;J3KTE4;A0A7I2YQG2;A0A7I2V638;A0A7I2V4U6;A0A7I2V2L0;A0A7I2V512	RPL19
18	15	19	60S ribosomal protein L3	46.108	47.4	41.4	47.4	cytoplasm [GO:0005737];cytosol [GO:0005829];cytosolic large ribosomal subunit [GO:0022625];extracellular exosome [GO:0070062];focal adhesion [GO:0005925];membrane [GO:0016020];nucleolus [GO:0005730];nucleus [GO:0005634];protein-containing complex [GO:0032991];ribosome [GO:0005840];synapse [GO:0045202]	P39023;G5E9G0;H7C422;B5MCW2;H7C3M2;F8WCR1;Q92901	P39023;G5E9G0;H7C422;B5MCW2	RPL3
28	31	26	60S ribosomal protein L4	47.697	52.2	54.6	51.3	cytoplasm [GO:0005737];cytosol [GO:0005829];cytosolic large ribosomal subunit [GO:0022625];extracellular exosome [GO:0070062];focal adhesion [GO:0005925];membrane [GO:0016020];nucleolus [GO:0005730];nucleus [GO:0005634];ribonucleoprotein complex [GO:1990904];ribosome [GO:0005840];rough endoplasmic reticulum [GO:0005791]	P36578;H3BM89;H3BTP7;H3BU31	P36578;H3BM89	RPL4
13	15	7	60S ribosomal protein L5	34.362	53.2	49.8	26.3	cytoplasm [GO:0005737];cytosol [GO:0005829];cytosolic large ribosomal subunit [GO:0022625];endoplasmic reticulum [GO:0005783];extracellular exosome [GO:0070062];focal adhesion [GO:0005925];membrane [GO:0016020];nucleolus [GO:0005730];nucleoplasm [GO:0005654];nucleus [GO:0005634];protein-containing complex [GO:0032991];ribonucleoprotein complex [GO:1990904];ribosome [GO:0005840]	P46777;A0A2R8Y6J3;Q5T7N0;A0A2R8Y4A2	P46777;A0A2R8Y6J3	RPL5
16	18	12	60S ribosomal protein L6	32.728	47.2	51.7	40.3	cytoplasmic ribonucleoprotein granule [GO:0036464];cytosol [GO:0005829];cytosolic large ribosomal subunit [GO:0022625];focal adhesion [GO:0005925];membrane [GO:0016020];nucleus [GO:0005634];polysomal ribosome [GO:0042788];ribosome [GO:0005840];rough endoplasmic reticulum [GO:0005791]	Q02878;F8VZ45;U3KQR5;F8VR69;F8VZA3;F8VWR1;F8VU16	Q02878	RPL6
2	7	1	60S ribosomal protein L7	29.225	8.5	34.3	4.4	cytoplasm [GO:0005737];cytosol [GO:0005829];cytosolic large ribosomal subunit [GO:0022625];focal adhesion [GO:0005925];membrane [GO:0016020];nucleolus [GO:0005730];nucleus [GO:0005634];polysome [GO:0005844];postsynaptic density [GO:0014069];ribonucleoprotein complex [GO:1990904]	P18124;A8MUD9	P18124;A8MUD9	RPL7
3	11	0	60S ribosomal protein L7a	29.995	14.3	41	0	cytoplasm [GO:0005737];cytosol [GO:0005829];cytosolic large ribosomal subunit [GO:0022625];focal adhesion [GO:0005925];membrane [GO:0016020];nucleolus [GO:0005730];nucleus [GO:0005634];polysomal ribosome [GO:0042788]	P62424;Q5T8U3;Q5T8U2	P62424;Q5T8U3	RPL7A
1	2	1	60S ribosomal protein L8	28.024	4.3	8.9	4.3	cytosol [GO:0005829];cytosolic large ribosomal subunit [GO:0022625];focal adhesion [GO:0005925];membrane [GO:0016020];polysomal ribosome [GO:0042788];ribosome [GO:0005840];synapse [GO:0045202]	P62917;E9PP36;E9PKZ0;E9PKU4;G3V1A1	P62917;E9PP36;E9PKZ0;E9PKU4;G3V1A1	RPL8
23	27	22	6-phosphogluconate dehydrogenase, decarboxylating	53.139	58.8	62.3	56.3	cytosol [GO:0005829];extracellular exosome [GO:0070062];nucleus [GO:0005634]	P52209;K7EM49;K7EMN2;K7EPF6;K7ELN9	P52209	PGD
4	4	1	78 kDa glucose-regulated protein	72.332	7.3	7	2.1	cell surface [GO:0009986];cytoplasm [GO:0005737];cytosol [GO:0005829];endoplasmic reticulum [GO:0005783];endoplasmic reticulum chaperone complex [GO:0034663];endoplasmic reticulum lumen [GO:0005788];endoplasmic reticulum membrane [GO:0005789];endoplasmic reticulum-Golgi intermediate compartment [GO:0005793];extracellular exosome [GO:0070062];focal adhesion [GO:0005925];integral component of endop…	P11021;A0A7P0TB36;A0A7P0TAI0	P11021;A0A7P0TB36;A0A7P0TAI0	HSPA5
3	1	5	7-dehydrocholesterol reductase	54.489	9.7	2.3	13.3	cytosol [GO:0005829];endoplasmic reticulum [GO:0005783];endoplasmic reticulum membrane [GO:0005789];integral component of endoplasmic reticulum membrane [GO:0030176];integral component of membrane [GO:0016021];membrane [GO:0016020];nuclear outer membrane [GO:0005640]	Q9UBM7;A0A804HJQ7;A0A804HI25;E9PJ54;H0YE57;E9PM00;A0A804HJI8;A0A804HL56;E9PRL8;E9PQ71;E9PIP9	Q9UBM7;A0A804HJQ7;A0A804HI25	DHCR7
16	14	13	Acetyl-CoA acetyltransferase, cytosolic	41.35	65.2	56.2	54.9	cytoplasm [GO:0005737];cytosol [GO:0005829];extracellular exosome [GO:0070062];mitochondrion [GO:0005739];nucleolus [GO:0005730];nucleoplasm [GO:0005654]	Q9BWD1	Q9BWD1	ACAT2
12	14	12	Acetyl-CoA acetyltransferase, mitochondrial	45.199	39.6	44.5	35.1	extracellular exosome [GO:0070062];mitochondrial matrix [GO:0005759];mitochondrion [GO:0005739]	P24752;A0A5F9ZHL1;A0A5F9ZHJ7;A0A5F9ZHJ0;A0A5F9ZHD4;A0A5F9ZI66;A0A5F9ZHH9;H0YEL7;A0A5F9ZHL7;E9PRQ6	P24752;A0A5F9ZHL1;A0A5F9ZHJ7;A0A5F9ZHJ0;A0A5F9ZHD4;A0A5F9ZI66	ACAT1
1	2	2	Acid ceramidase;Acid ceramidase subunit alpha;Acid ceramidase subunit beta	44.659	2.8	5.3	5.3	extracellular exosome [GO:0070062];extracellular region [GO:0005576];extracellular space [GO:0005615];ficolin-1-rich granule lumen [GO:1904813];lysosomal lumen [GO:0043202];lysosome [GO:0005764];nucleus [GO:0005634];tertiary granule lumen [GO:1904724]	Q13510;A0A1B0GV06;A0A1B0GTP7;A0A1B0GUE3;A0A1B0GUG1;A0A1B0GUW4;E7EMM4;A0A1B0GW68;A0A1B0GUA4;A0A1B0GTM3;A0A1B0GTZ5;A0A1B0GUH5;A0A1B0GUB3;A0A1B0GVG2	Q13510;A0A1B0GV06;A0A1B0GTP7;A0A1B0GUE3;A0A1B0GUG1;A0A1B0GUW4;E7EMM4;A0A1B0GW68;A0A1B0GUA4;A0A1B0GTM3;A0A1B0GTZ5;A0A1B0GUH5	ASAH1
3	3	1	Acidic fibroblast growth factor intracellular-binding protein	41.878	10.7	10.4	2.7	endomembrane system [GO:0012505];membrane [GO:0016020];mitochondrion [GO:0005739];nuclear speck [GO:0016607];nucleus [GO:0005634]	O43427;H0YCE7;E9PSD3;E9PJW6	O43427;H0YCE7;E9PSD3	FIBP
1	3	0	Acidic leucine-rich nuclear phosphoprotein 32 family member A	28.585	8.4	22.1	0	cytoplasm [GO:0005737];endoplasmic reticulum [GO:0005783];nucleoplasm [GO:0005654];nucleus [GO:0005634];perinuclear region of cytoplasm [GO:0048471]	P39687;H0YN26;H7BZ09	P39687;H0YN26	ANP32A
0	5	0	Acidic leucine-rich nuclear phosphoprotein 32 family member E	30.692	0	23.1	0	cytoplasmic vesicle [GO:0031410];nucleus [GO:0005634];Swr1 complex [GO:0000812]	Q9BTT0;E9PPH5;Q5TB19;E9PLC4	Q9BTT0;E9PPH5	ANP32E
18	16	15	Actin, alpha cardiac muscle 1;Actin, alpha skeletal muscle	42.019	47.7	41.6	41.1	actin cytoskeleton [GO:0015629];actin filament [GO:0005884];blood microparticle [GO:0072562];cell body [GO:0044297];cytoplasm [GO:0005737];cytosol [GO:0005829];dynactin complex [GO:0005869];extracellular exosome [GO:0070062];extracellular space [GO:0005615];filopodium [GO:0030175];focal adhesion [GO:0005925];glutamatergic synapse [GO:0098978];I band [GO:0031674];lamellipodium [GO:0030027];membran…	P68032;P68133;A6NL76;A0A804HKV3	P68032;P68133;A6NL76;A0A804HKV3	ACTC1;ACTA1
18	14	14	Actin, aortic smooth muscle;Actin, gamma-enteric smooth muscle	42.009	47.7	38.7	38.2	actin cytoskeleton [GO:0015629];blood microparticle [GO:0072562];cell body [GO:0044297];cell periphery [GO:0071944];cytoplasm [GO:0005737];cytosol [GO:0005829];dynactin complex [GO:0005869];extracellular exosome [GO:0070062];extracellular space [GO:0005615];filopodium [GO:0030175];lamellipodium [GO:0030027];myosin filament [GO:0032982];protein-containing complex [GO:0032991];smooth muscle contrac…	P62736;P63267;C9JFL5;F6UVQ4;F6QUT6;F8WB63;B8ZZJ2	P62736;P63267;C9JFL5;F6UVQ4;F6QUT6	ACTA2;ACTG2
28	26	27	Actin, cytoplasmic 1;Actin, cytoplasmic 1, N-terminally processed	41.736	90.1	84.8	89.6	actin cytoskeleton [GO:0015629];actin filament [GO:0005884];adherens junction [GO:0005912];apical junction complex [GO:0043296];axon [GO:0030424];blood microparticle [GO:0072562];cell-cell junction [GO:0005911];cytoplasm [GO:0005737];cytoplasmic ribonucleoprotein granule [GO:0036464];cytoskeleton [GO:0005856];cytosol [GO:0005829];dense body [GO:0097433];extracellular exosome [GO:0070062];extracel…	P60709;A0A6Q8PFE4;E7EVS6;A0A2R8Y793;A0A2R8YGF8;G5E9R0;A0A6Q8PH58;C9JUM1;C9JZR7;C9JTX5;A0A2R8YFE2;A0A2R8YEA7;A0A6Q8PGD7	P60709;A0A6Q8PFE4;E7EVS6;A0A2R8Y793	ACTB
28	26	27	Actin, cytoplasmic 2;Actin, cytoplasmic 2, N-terminally processed	41.792	90.1	84.8	89.6	actin filament [GO:0005884];apical junction complex [GO:0043296];basal body patch [GO:0120220];blood microparticle [GO:0072562];cell-cell junction [GO:0005911];cytoskeleton [GO:0005856];cytosol [GO:0005829];dense body [GO:0097433];extracellular exosome [GO:0070062];extracellular space [GO:0005615];filamentous actin [GO:0031941];focal adhesion [GO:0005925];membrane [GO:0016020];myofibril [GO:00300…	P63261;I3L4N8;A0A804GS07;I3L3I0;I3L1U9;I3L3R2	P63261;I3L4N8;A0A804GS07;I3L3I0;I3L1U9	ACTG1
8	9	7	Actin-like protein 6A	47.46	26.3	31.5	24	Ino80 complex [GO:0031011];nBAF complex [GO:0071565];npBAF complex [GO:0071564];NuA4 histone acetyltransferase complex [GO:0035267];nuclear chromatin [GO:0000790];nucleoplasm [GO:0005654];nucleus [GO:0005634];plasma membrane [GO:0005886];protein-containing complex [GO:0032991];SWI/SNF complex [GO:0016514]	O96019;H7C5S0;C9JQT2;O94805	O96019	ACTL6A
3	4	3	Actin-related protein 10	46.306	15.6	17.7	10.8	axon cytoplasm [GO:1904115];azurophil granule lumen [GO:0035578];cytoplasm [GO:0005737];cytoskeleton [GO:0005856];cytosol [GO:0005829];dynactin complex [GO:0005869];extracellular region [GO:0005576];ficolin-1-rich granule lumen [GO:1904813]	Q9NZ32;V9GYX7;G3V2Q5;G3V5Y4;F6S9Y6;G3V524;G3V4K6	Q9NZ32;V9GYX7;G3V2Q5;G3V5Y4;F6S9Y6	ACTR10
14	13	10	Actin-related protein 2	44.76	45.9	46.4	34.5	actin cap [GO:0030478];actin cytoskeleton [GO:0015629];Arp2/3 protein complex [GO:0005885];azurophil granule lumen [GO:0035578];cell projection [GO:0042995];cytoplasm [GO:0005737];cytosol [GO:0005829];extracellular exosome [GO:0070062];extracellular region [GO:0005576];ficolin-1-rich granule lumen [GO:1904813];focal adhesion [GO:0005925];invadopodium [GO:0071437];lamellipodium [GO:0030027];membra…	P61160;F5H6T1;A0A1B0GWD0;A0A1B0GWH0	P61160;F5H6T1	ACTR2
6	5	7	Actin-related protein 2/3 complex subunit 1A	41.569	23.5	19.7	25.7	actin cytoskeleton [GO:0015629];Arp2/3 protein complex [GO:0005885];cytosol [GO:0005829];extracellular exosome [GO:0070062];muscle cell projection membrane [GO:0036195];nucleus [GO:0005634];site of double-strand break [GO:0035861]	Q92747	Q92747	ARPC1A
0	4	0	Actin-related protein 2/3 complex subunit 1B	40.949	0	14	0	actin cytoskeleton [GO:0015629];Arp2/3 protein complex [GO:0005885];cytosol [GO:0005829];extracellular exosome [GO:0070062];focal adhesion [GO:0005925];nucleus [GO:0005634];tubulobulbar complex [GO:0036284]	O15143;C9JEY1;C9K057;C9JBJ7;F8VXW2;C9JM51;F8WEB3;C9JTT6	O15143;C9JEY1;C9K057;C9JBJ7;F8VXW2	ARPC1B
0	7	0	Actin-related protein 2/3 complex subunit 2	34.333	0	32.3	0	actin cytoskeleton [GO:0015629];Arp2/3 protein complex [GO:0005885];cytoplasm [GO:0005737];cytosol [GO:0005829];endosome [GO:0005768];extracellular exosome [GO:0070062];focal adhesion [GO:0005925];lamellipodium [GO:0030027];muscle cell projection membrane [GO:0036195];neuron projection [GO:0043005];nucleus [GO:0005634];site of double-strand break [GO:0035861];synapse [GO:0045202]	O15144;H7C3F9	O15144;H7C3F9	ARPC2
16	18	16	Actin-related protein 3	47.371	49	60.8	50.2	actin cytoskeleton [GO:0015629];Arp2/3 protein complex [GO:0005885];brush border [GO:0005903];cell projection [GO:0042995];cell-cell junction [GO:0005911];cytoplasm [GO:0005737];cytosol [GO:0005829];extracellular exosome [GO:0070062];focal adhesion [GO:0005925];lamellipodium [GO:0030027];membrane [GO:0016020];nucleus [GO:0005634];site of double-strand break [GO:0035861]	P61158;B4DXW1;Q9P1U1;F8WDR7;Q9C0K3;A0A0A0MTI9;H7C4J1;C9IZN3;F8WEW2;F8WE84	P61158;B4DXW1	ACTR3
2	0	2	Actin-related protein 6	45.81	9.8	0	5.6	cytoplasm [GO:0005737];cytoskeleton [GO:0005856];nucleus [GO:0005634];Swr1 complex [GO:0000812]	Q9GZN1;F8W057;F8VRL1;G3V1Y1;F8VP72;F8W043;F8W0Q1;F8VSD1	Q9GZN1;F8W057;F8VRL1;G3V1Y1	ACTR6
9	11	11	Activator of 90 kDa heat shock protein ATPase homolog 1	38.274	34	43.8	39.1	cytosol [GO:0005829];endoplasmic reticulum [GO:0005783];extracellular exosome [GO:0070062]	O95433;H0YJU2;G3V438;H0YJG7;H0YJ63;G3V3W9	O95433;H0YJU2;G3V438;H0YJG7	AHSA1
1	0	1	Acyl-CoA:lysophosphatidylglycerol acyltransferase 1	43.089	3.8	0	3.2	cytoplasm [GO:0005737];endomembrane system [GO:0012505];endoplasmic reticulum [GO:0005783];endoplasmic reticulum membrane [GO:0005789];integral component of membrane [GO:0016021];membrane [GO:0016020]	Q92604	Q92604	LPGAT1
6	8	6	Acyl-coenzyme A thioesterase 1;Acyl-coenzyme A thioesterase 2, mitochondrial	46.277	17.6	29.5	20.2	cytosol [GO:0005829];mitochondrial matrix [GO:0005759];mitochondrion [GO:0005739];peroxisomal matrix [GO:0005782]	Q86TX2;G3V4F2;A0A087X0W7;P49753;A0A087WT95;Q3I5F7	Q86TX2;G3V4F2;A0A087X0W7;P49753;A0A087WT95	ACOT1;ACOT2
0	2	0	Acyl-coenzyme A thioesterase 8	35.914	0	10	0	cytosol [GO:0005829];peroxisomal matrix [GO:0005782]	O14734;H7C5A7;H0Y698;Q9BR14;E9PMC4;E9PIS4;A0A494C0N6;E9PJN0	O14734;H7C5A7;H0Y698;Q9BR14;E9PMC4;E9PIS4;A0A494C0N6;E9PJN0	ACOT8
2	6	6	Acyl-coenzyme A thioesterase 9, mitochondrial	49.901	7.5	15.7	15.3	mitochondrial matrix [GO:0005759];mitochondrion [GO:0005739]	Q9Y305;H7C5Q2;C9J7L8	Q9Y305;H7C5Q2	ACOT9
7	10	9	Acylglycerol kinase, mitochondrial	47.137	23.2	36.7	29.1	cytoplasm [GO:0005737];cytosol [GO:0005829];integral component of mitochondrial inner membrane [GO:0031305];intracellular membrane-bounded organelle [GO:0043231];membrane [GO:0016020];mitochondrial inner membrane [GO:0005743];mitochondrial intermembrane space [GO:0005758];mitochondrial membrane [GO:0031966];mitochondrial outer membrane [GO:0005741];mitochondrion [GO:0005739];TIM22 mitochondrial i…	Q53H12;E9PC15;A0A3B3ITD0;A0A3B3ISZ0;A0A3B3ISY9;E9PG39;A0A0G2JLG5;A0A3B3ITX7;A0A0G2JLD0;A0A3B3ITV0;A0A3B3IS09;A0A3B3IUC9;F8WDD1;A0A3B3IRM6	Q53H12;E9PC15;A0A3B3ITD0;A0A3B3ISZ0;A0A3B3ISY9;E9PG39;A0A0G2JLG5	AGK
4	3	0	Adapter molecule crk	33.83	20.1	14.1	0	actin cytoskeleton [GO:0015629];cytoplasm [GO:0005737];cytosol [GO:0005829];extracellular exosome [GO:0070062];membrane raft [GO:0045121];nucleus [GO:0005634];plasma membrane [GO:0005886];protein-containing complex [GO:0032991]	P46108;I3L297	P46108;I3L297	CRK
1	0	1	Adaptin ear-binding coat-associated protein 1	29.737	5.1	0	5.1	clathrin vesicle coat [GO:0030125];clathrin-coated pit [GO:0005905];clathrin-coated vesicle membrane [GO:0030665];cytosol [GO:0005829]	Q8NC96;F5GYH1;A0A1W2PRM0;A0A1W2PRL5;A0A1W2PR09;A0A1W2PRW5;A0A1W2PR27;A0A1W2PPF5;F5H2U7;A0A1W2PRQ7;A0A1W2PNT6	Q8NC96;F5GYH1;A0A1W2PRM0;A0A1W2PRL5;A0A1W2PR09;A0A1W2PRW5;A0A1W2PR27;A0A1W2PPF5;F5H2U7;A0A1W2PRQ7;A0A1W2PNT6	NECAP1
11	7	5	Adenosine kinase	40.545	39	25.4	13.8	cytosol [GO:0005829];nucleoplasm [GO:0005654];nucleus [GO:0005634]	P55263;A0A5K1VW54;A0A5F9ZH31;A0A5K1VW94;A0A5F9ZH72;A0A5F9ZHJ1;A0A5F9ZGZ8;A0A5F9ZH83	P55263;A0A5K1VW54;A0A5F9ZH31;A0A5K1VW94;A0A5F9ZH72;A0A5F9ZHJ1;A0A5F9ZGZ8	ADK
22	21	20	Adenosylhomocysteinase	47.716	48.1	44.2	46.3	cytosol [GO:0005829];extracellular exosome [GO:0070062];melanosome [GO:0042470];neuron projection [GO:0043005];nucleus [GO:0005634]	P23526	P23526	AHCY
0	2	0	Adenylate kinase 2, mitochondrial;Adenylate kinase 2, mitochondrial, N-terminally processed;Adenylate kinase 2, mitochondrial	26.477	0	15.1	0	cytoplasm [GO:0005737];extracellular exosome [GO:0070062];mitochondrial intermembrane space [GO:0005758];mitochondrion [GO:0005739];sperm mitochondrial sheath [GO:0097226]	P54819;F8VY04;A0A5K1VW67;F8W1A4;F8VPP1;G3V213;F8VZG5;A0A5F9ZHP2	P54819;F8VY04;A0A5K1VW67;F8W1A4;F8VPP1;G3V213;F8VZG5;A0A5F9ZHP2	AK2
8	7	9	Adenylosuccinate lyase	54.889	20.2	22.9	22.5	cytosol [GO:0005829];protein-containing complex [GO:0032991]	P30566;A0A7P0Z472;A0A7P0T9A7;A0A096LNY6;A0A1B0GTJ7;A0A1B0GWJ0;A0A0A6YY92;A0A7P0T8E4;A0A096LNY5;A0A1B0GTG9;A0A1B0GWF8;A0A096LP92;A0A096LNY4;A0A096LPA2;A0A096LP72;B4DEP1;A0A1W2PRX2;A0A096LP76;V9GY96	P30566;A0A7P0Z472;A0A7P0T9A7;A0A096LNY6;A0A1B0GTJ7;A0A1B0GWJ0;A0A0A6YY92;A0A7P0T8E4;A0A096LNY5;A0A1B0GTG9;A0A1B0GWF8;A0A096LP92	ADSL
17	16	12	Adenylosuccinate synthetase isozyme 2	50.097	43.6	43.4	39.5	cytoplasm [GO:0005737];cytosol [GO:0005829];extracellular exosome [GO:0070062];integral component of membrane [GO:0016021];mitochondrion [GO:0005739];plasma membrane [GO:0005886]	P30520;Q8N142;G3V5D8;G3V232	P30520	ADSS
1	1	2	Adenylyl cyclase-associated protein 1;Adenylyl cyclase-associated protein	51.901	4.8	4.8	7.6	azurophil granule lumen [GO:0035578];cortical actin cytoskeleton [GO:0030864];extracellular exosome [GO:0070062];extracellular region [GO:0005576];focal adhesion [GO:0005925];plasma membrane [GO:0005886]	Q01518;Q5T0R7;Q5T0R6;Q5T0R5;Q5T0R4;Q5T0R3;Q5T0R2;Q5T0R1;Q5T0R9	Q01518;Q5T0R7;Q5T0R6;Q5T0R5;Q5T0R4;Q5T0R3;Q5T0R2;Q5T0R1;Q5T0R9	CAP1
6	4	2	Adenylyltransferase and sulfurtransferase MOCS3;Molybdopterin-synthase adenylyltransferase;Molybdopterin-synthase sulfurtransferase	49.669	22.2	12.6	7.6	cytoplasm [GO:0005737];cytosol [GO:0005829]	O95396	O95396	MOCS3
10	9	13	Adipocyte plasma membrane-associated protein	46.48	32	30.5	38.5	cell surface [GO:0009986];integral component of membrane [GO:0016021];membrane [GO:0016020]	Q9HDC9;H0Y512	Q9HDC9;H0Y512	APMAP
3	6	2	ADP/ATP translocase 2;ADP/ATP translocase 2, N-terminally processed;ADP/ATP translocase 1	32.852	10.4	20.5	6	integral component of membrane [GO:0016021];integral component of mitochondrial membrane [GO:0032592];integral component of plasma membrane [GO:0005887];membrane [GO:0016020];membrane raft [GO:0045121];mitochondrial inner membrane [GO:0005743];mitochondrial nucleoid [GO:0042645];mitochondrion [GO:0005739];MMXD complex [GO:0071817];motile cilium [GO:0031514];nucleus [GO:0005634]	P05141;P12235;V9GYG0;Q9H0C2	P05141;P12235	SLC25A5;SLC25A4
2	1	2	ADP-dependent glucokinase	54.088	7.6	2.8	7.6	endoplasmic reticulum [GO:0005783];endoplasmic reticulum membrane [GO:0005789];extracellular region [GO:0005576];integral component of membrane [GO:0016021];membrane [GO:0016020]	Q9BRR6;H3BRS6;H3BTH4;H3BN66;H3BU35	Q9BRR6;H3BRS6	ADPGK
1	0	0	ADP-ribose pyrophosphatase, mitochondrial	39.125	4	0	0	cell junction [GO:0030054];extracellular exosome [GO:0070062];mitochondrial matrix [GO:0005759];mitochondrion [GO:0005739];nuclear body [GO:0016604];nuclear membrane [GO:0031965]	Q9BW91;D6RAW2;H7C386	Q9BW91;D6RAW2;H7C386	NUDT9
6	6	6	ADP-ribosylation factor GTPase-activating protein 1	44.667	21.7	23.2	21.7	cytosol [GO:0005829];Golgi membrane [GO:0000139];postsynaptic density [GO:0014069];synapse [GO:0045202]	Q8N6T3;F8W1U7;F8VWH9;E5RHT6;E5RHC5;E5RHH7;F8VWB3;E5RGL6	Q8N6T3;F8W1U7;F8VWH9;E5RHT6;E5RHC5	ARFGAP1
3	11	0	ADP-sugar pyrophosphatase	24.327	11.4	59.8	0	cytosol [GO:0005829];extracellular exosome [GO:0070062];nucleus [GO:0005634]	Q9UKK9;A6NFX8;A6NJU6;A6NCQ0;H0YEY4;C9JYY9	Q9UKK9;A6NFX8;A6NJU6;A6NCQ0	NUDT5
4	8	0	Aflatoxin B1 aldehyde reductase member 2	39.589	14.8	31.8	0	cytosol [GO:0005829];extracellular exosome [GO:0070062];Golgi apparatus [GO:0005794]	O43488;H3BLU7;Q8NHP1;H7C5H7;A0A499FJT0;O95154	O43488;H3BLU7	AKR7A2
1	7	0	AH receptor-interacting protein	37.636	4.2	30.3	0	aryl hydrocarbon receptor complex [GO:0034751];cytoplasm [GO:0005737];cytosol [GO:0005829];membrane [GO:0016020];nucleoplasm [GO:0005654]	O00170;A0A804HKH9;A0A804HKL7;E9PMH2;A0A804HKK3;A0A804HIX8;A0A804HJ38;V9GYQ3;A0A804HKP8;A0A804HJ46	O00170;A0A804HKH9;A0A804HKL7;E9PMH2;A0A804HKK3;A0A804HIX8;A0A804HJ38;V9GYQ3;A0A804HKP8	AIP
1	1	4	Aladin	59.573	2.2	1.3	7.7	centrosome [GO:0005813];cytosol [GO:0005829];host cell [GO:0043657];membrane [GO:0016020];mitotic spindle [GO:0072686];nuclear envelope [GO:0005635];nuclear membrane [GO:0031965];nuclear pore [GO:0005643];nucleoplasm [GO:0005654];nucleus [GO:0005634];spindle pole [GO:0000922]	Q9NRG9;F8VZ44;H3BU82;F8VUB6	Q9NRG9;F8VZ44;H3BU82	AAAS
4	2	3	Alanyl-tRNA editing protein Aarsd1	55.065	11.7	6.7	8.7	cytoplasm [GO:0005737];nucleus [GO:0005634]	C9J5N1;B3KSP9;Q9BTE6;K7EQ85;L7N2F4	C9J5N1;B3KSP9;Q9BTE6;K7EQ85;L7N2F4	PTGES3L-AARSD1;AARSD1
11	12	11	Alcohol dehydrogenase [NADP(+)]	36.573	38.5	44.9	37.5	apical plasma membrane [GO:0016324];cytosol [GO:0005829];extracellular exosome [GO:0070062];extracellular space [GO:0005615]	P14550;Q5T621;V9GYG2;V9GYP9	P14550	AKR1A1
6	6	6	Alcohol dehydrogenase class-3	39.724	25.1	25.1	24.6	cytosol [GO:0005829];extracellular exosome [GO:0070062];mitochondrion [GO:0005739]	P11766;H0YAG8;D6RFE4;D6RAY0;D6R9G2	P11766;H0YAG8	ADH5
2	0	5	Aldehyde dehydrogenase X, mitochondrial	57.206	4.8	0	14.1	intracellular membrane-bounded organelle [GO:0043231];mitochondrial matrix [GO:0005759];mitochondrion [GO:0005739];nucleoplasm [GO:0005654]	P30837	P30837	ALDH1B1
13	1	16	Aldehyde dehydrogenase, mitochondrial	56.381	33.3	2.7	45.3	cytoplasm [GO:0005737];cytosol [GO:0005829];extracellular exosome [GO:0070062];mitochondrial matrix [GO:0005759]	P05091;F8VP50;S4R3S4;P00352;Q5SYQ7;Q5SYQ9;Q5SYQ8	P05091	ALDH2
3	2	2	Aldose 1-epimerase	37.765	11.1	9.6	6.7	cytoplasm [GO:0005737];extracellular exosome [GO:0070062]	Q96C23;B8ZZ75;H7C320;H7C1B5	Q96C23;B8ZZ75	GALM
12	18	3	Aldose reductase	35.853	39.6	76.6	11.7	cytosol [GO:0005829];extracellular exosome [GO:0070062];extracellular space [GO:0005615];mast cell granule [GO:0042629];mitochondrial matrix [GO:0005759];mitochondrion [GO:0005739];nucleoplasm [GO:0005654];paranodal junction [GO:0033010];perinuclear region of cytoplasm [GO:0048471];plasma membrane bounded cell projection cytoplasm [GO:0032838];Schmidt-Lanterman incisure [GO:0043220];Schwann cell …	P15121;E9PCX2;E9PEF9;C9JRZ8	P15121;E9PCX2	AKR1B1
4	3	3	Alpha- and gamma-adaptin-binding protein p34	34.593	20.3	15.9	15.9	cytoplasm [GO:0005737];cytosol [GO:0005829];nuclear speck [GO:0016607]	Q6PD74;H0YL49	Q6PD74	AAGAB
4	6	3	Alpha-2-macroglobulin receptor-associated protein	41.465	16	19	9.8	cell surface [GO:0009986];cis-Golgi network [GO:0005801];endomembrane system [GO:0012505];endoplasmic reticulum [GO:0005783];endoplasmic reticulum-Golgi intermediate compartment [GO:0005793];endosome [GO:0005768];endosome lumen [GO:0031904];extracellular region [GO:0005576];Golgi apparatus [GO:0005794];Golgi lumen [GO:0005796];plasma membrane [GO:0005886];rough endoplasmic reticulum lumen [GO:004…	P30533;A0A3B3IRQ7;D6REW6	P30533;A0A3B3IRQ7	LRPAP1
2	3	2	Alpha-actinin-4	104.85	3.1	5.4	2.3	actin filament [GO:0005884];axon hillock [GO:0043203];axon initial segment [GO:0043194];brush border [GO:0005903];cell body fiber [GO:0070852];cell junction [GO:0030054];cell projection [GO:0042995];cell-cell junction [GO:0005911];cortical actin cytoskeleton [GO:0030864];cortical cytoskeleton [GO:0030863];cytoplasm [GO:0005737];cytoskeleton [GO:0005856];cytosol [GO:0005829];dendritic spine [GO:00…	O43707;F5GXS2;H7C144;A0A804HL31;P12814;A0A804HIN7;A0A804HK61;A0A804HLF4;A0A7I2V4Y4;A0A804HLD0;H9KV75;A0A804HII9;A0A804HKE2;A0A804HJU8;A0A087WSZ2;A0A804HKG0;A0A804HI95;M0QZQ3;G3V2X9;A0A494C1A0;H0YJ11;A0A804HJN7;G3V2W4;H0YJW3;G3V2N5;A0A804HJQ9;H7C5W8;C9JY79;A0A494C033;Q9H254;Q08043;P35609;A0A494C166	O43707;F5GXS2;H7C144	ACTN4
2	0	8	Alpha-aminoadipic semialdehyde dehydrogenase	58.486	5.8	0	23.6	cytosol [GO:0005829];extracellular exosome [GO:0070062];mitochondrial matrix [GO:0005759];mitochondrion [GO:0005739];nucleus [GO:0005634]	P49419;A0A1B0GTG2;A0A1B0GW77;A0A1B0GTY9;A0A1B0GUA1;A0A1B0GW82;A0A1B0GV49;A0A1B0GTJ4;A0A0J9YWF7;A0A1B0GUY0;F8WDY6;F8VVF2;H0YHM6;A0A0J9YWM6;A0A1B0GW65;F8WD33	P49419;A0A1B0GTG2;A0A1B0GW77;A0A1B0GTY9;A0A1B0GUA1;A0A1B0GW82;A0A1B0GV49;A0A1B0GTJ4;A0A0J9YWF7	ALDH7A1
1	0	0	Alpha-aminoadipic semialdehyde synthase, mitochondrial;Lysine ketoglutarate reductase;Saccharopine dehydrogenase	102.13	1.7	0	0	cytoplasm [GO:0005737];intracellular membrane-bounded organelle [GO:0043231];mitochondrial matrix [GO:0005759];mitochondrion [GO:0005739]	Q9UDR5;A0A7P0TA62;A0A7P0TAY5;A0A7P0Z402;A0A7P0TB07;A0A7P0Z428;A0A7P0TBD2;A0A7P0TA09;A0A7P0T8W7;F8WAH1	Q9UDR5;A0A7P0TA62;A0A7P0TAY5;A0A7P0Z402;A0A7P0TB07;A0A7P0Z428;A0A7P0TBD2;A0A7P0TA09;A0A7P0T8W7;F8WAH1	AASS
10	11	9	Alpha-centractin	42.613	39.9	38	39.9	cell cortex region [GO:0099738];centriole [GO:0005814];centrosome [GO:0005813];COPI-coated vesicle [GO:0030137];cytoplasm [GO:0005737];cytosol [GO:0005829];dynactin complex [GO:0005869];extracellular exosome [GO:0070062];manchette [GO:0002177];microtubule associated complex [GO:0005875];microtubule cytoskeleton [GO:0015630]	P61163;R4GMT0;A0A1B0GVS3	P61163;R4GMT0;A0A1B0GVS3	ACTR1A
34	33	33	Alpha-enolase	47.168	76.3	76.3	77	cell cortex region [GO:0099738];cell surface [GO:0009986];cytoplasm [GO:0005737];cytosol [GO:0005829];extracellular exosome [GO:0070062];extracellular space [GO:0005615];M band [GO:0031430];membrane [GO:0016020];nucleus [GO:0005634];phosphopyruvate hydratase complex [GO:0000015];plasma membrane [GO:0005886]	P06733;A0A2R8Y6G6;K7EM90;A0A2R8YEM5;A0A2R8Y879;K7ERS8;A0A2R8Y798;A0A2R8YEG5;P13929;A0A2R8Y6I8;E5RI09;E5RG95;K7EPM1;K7EKN2;E5RGZ4	P06733;A0A2R8Y6G6	ENO1
6	6	3	Alpha-galactosidase A	48.766	15.2	20	8.2	azurophil granule lumen [GO:0035578];cytoplasm [GO:0005737];extracellular exosome [GO:0070062];extracellular region [GO:0005576];Golgi apparatus [GO:0005794];lysosomal lumen [GO:0043202];lysosome [GO:0005764]	P06280;A0A6Q8PGG0;A0A6Q8PFA9;A0A3B3IUC4;A0A6Q8PHM8;A0A6Q8PHD1;V9GYN5;A0A669KAY7;A0A669KB83;A0A3B3IRU3	P06280;A0A6Q8PGG0;A0A6Q8PFA9;A0A3B3IUC4	GLA
1	1	1	Alpha-parvin	42.243	2.2	3.8	2.2	actin cytoskeleton [GO:0015629];cytoplasm [GO:0005737];cytoskeleton [GO:0005856];cytosol [GO:0005829];focal adhesion [GO:0005925];lamellipodium [GO:0030027];nucleus [GO:0005634];plasma membrane [GO:0005886];Z disc [GO:0030018]	Q9NVD7;Q9HBI1;E9PS97;A0A087WZB5	Q9NVD7	PARVA
0	5	0	Alpha-soluble NSF attachment protein	33.232	0	23.4	0	cytosol [GO:0005829];extracellular exosome [GO:0070062];glutamatergic synapse [GO:0098978];Golgi membrane [GO:0000139];membrane [GO:0016020];plasma membrane [GO:0005886];presynapse [GO:0098793];SNARE complex [GO:0031201];synapse [GO:0045202];synaptobrevin 2-SNAP-25-syntaxin-1a complex [GO:0070044];vacuolar membrane [GO:0005774]	P54920;M0R0Y2;M0R213;M0R2M1;M0R0I4;Q9H115;M0QZM9;M0QZN5;M0R031;M0R058;A0A087WZQ7	P54920;M0R0Y2;M0R213;M0R2M1	NAPA
2	1	5	Amidophosphoribosyltransferase	57.398	5.6	1.9	17.6	cytosol [GO:0005829]	Q06203;D6RCC8;D6RE15	Q06203	PPAT
11	12	3	Aminoacyl tRNA synthase complex-interacting multifunctional protein 1;Endothelial monocyte-activating polypeptide 2	34.352	46.2	62.2	15.7	aminoacyl-tRNA synthetase multienzyme complex [GO:0017101];cell surface [GO:0009986];cytosol [GO:0005829];endoplasmic reticulum [GO:0005783];extracellular space [GO:0005615];Golgi apparatus [GO:0005794];membrane [GO:0016020];nucleus [GO:0005634]	Q12904;A0A804HJ47;A0A5F9ZHC5;D6R937	Q12904;A0A804HJ47;A0A5F9ZHC5	AIMP1
9	11	10	Aminoacyl tRNA synthase complex-interacting multifunctional protein 2	35.348	37.2	63.1	39.1	aminoacyl-tRNA synthetase multienzyme complex [GO:0017101];cytoplasm [GO:0005737];cytosol [GO:0005829];membrane [GO:0016020];nucleus [GO:0005634]	Q13155;A8MU58;F8WCL2	Q13155;A8MU58	AIMP2
2	3	3	Aminoacylase-1	45.884	5.9	11.5	11.5	cytoplasm [GO:0005737];cytosol [GO:0005829];extracellular exosome [GO:0070062]	Q03154;A0A1B0GU86;C9JMV9;A0A1B0GVA5;A0A1B0GV31;A0A1B0GW23;F8WC59;C9JYZ0	Q03154;A0A1B0GU86;C9JMV9;A0A1B0GVA5;A0A1B0GV31;A0A1B0GW23	ACY1;ABHD14A-ACY1
11	13	9	Anamorsin	33.582	37.8	53.5	31.4	cytoplasm [GO:0005737];mitochondrial intermembrane space [GO:0005758];mitochondrion [GO:0005739];nucleolus [GO:0005730];nucleoplasm [GO:0005654]	Q6FI81;H3BV90;H3BT65;H3BUG4;H3BPG7;H3BQ23;H3BTZ8	Q6FI81;H3BV90;H3BT65;H3BUG4;H3BPG7;H3BQ23	CIAPIN1
3	6	5	Ancient ubiquitous protein 1	45.786	11.7	26.8	23.7	autophagosome [GO:0005776];cytoplasmic vesicle [GO:0031410];endoplasmic reticulum [GO:0005783];extracellular exosome [GO:0070062];Hrd1p ubiquitin ligase ERAD-L complex [GO:0000839];integral component of endoplasmic reticulum membrane [GO:0030176];lipid droplet [GO:0005811];membrane [GO:0016020]	Q9Y679	Q9Y679	AUP1
1	1	2	Angio-associated migratory cell protein	46.75	4.1	4.1	7.1	cell surface [GO:0009986];cytosol [GO:0005829];intercellular bridge [GO:0045171];microtubule cytoskeleton [GO:0015630];plasma membrane [GO:0005886]	Q13685;C9JG97;C9JEH3;H7C0R2;C9JTS3	Q13685;C9JG97;C9JEH3;H7C0R2;C9JTS3	AAMP
2	2	0	Ankyrin repeat and SOCS box protein 6	47.135	6.7	6.7	0	cytosol [GO:0005829]	Q9NWX5;F6TX30	Q9NWX5;F6TX30	ASB6
0	9	0	Annexin A1;Annexin	38.714	0	34.4	0	adherens junction [GO:0005912];apical plasma membrane [GO:0016324];basolateral plasma membrane [GO:0016323];cell surface [GO:0009986];cilium [GO:0005929];collagen-containing extracellular matrix [GO:0062023];cornified envelope [GO:0001533];cytoplasm [GO:0005737];cytoplasmic vesicle membrane [GO:0030659];cytosol [GO:0005829];early endosome membrane [GO:0031901];endosome [GO:0005768];endosome membr…	P04083;Q5T3N1;Q5T3N0	P04083;Q5T3N1;Q5T3N0	ANXA1
2	1	11	Annexin A11	54.389	4	2.2	25.9	apical plasma membrane [GO:0016324];azurophil granule [GO:0042582];basolateral plasma membrane [GO:0016323];collagen-containing extracellular matrix [GO:0062023];cytoplasm [GO:0005737];cytoplasmic vesicle [GO:0031410];cytosol [GO:0005829];exocytic vesicle [GO:0070382];extracellular exosome [GO:0070062];extracellular space [GO:0005615];extrinsic component of membrane [GO:0019898];melanosome [GO:00…	P50995;H0Y6E1;P27216;E5RIN3	P50995	ANXA11
17	27	8	Annexin A2;Annexin;Putative annexin A2-like protein	38.604	60.2	77.3	30.7	adherens junction [GO:0005912];AnxA2-p11 complex [GO:1990665];azurophil granule lumen [GO:0035578];basement membrane [GO:0005604];basolateral plasma membrane [GO:0016323];cell cortex [GO:0005938];cell surface [GO:0009986];collagen-containing extracellular matrix [GO:0062023];cytoplasm [GO:0005737];cytosol [GO:0005829];early endosome [GO:0005769];endosome [GO:0005768];extracellular exosome [GO:007…	P07355;H0YMW4;H0YN42;H0YMU9;H0YMD0;A6NMY6;H0YM50;H0YL33;H0YNB8;H0YKS4;A0A7I2V4P4;H0YNP5;H0YMM1;H0YN28;H0YKX9;H0YMT9;H0YLV6;H0YKZ7;H0YKL9;H0YKV8;H0YMD9;H0YNA0;H0YKN4;H0YLE2	P07355;H0YMW4;H0YN42;H0YMU9;H0YMD0;A6NMY6;H0YM50;H0YL33;H0YNB8;H0YKS4	ANXA2;ANXA2P2
3	17	0	Annexin A5;Annexin	35.936	10	61.2	0	collagen-containing extracellular matrix [GO:0062023];cytoplasm [GO:0005737];cytosol [GO:0005829];endothelial microparticle [GO:0072563];external side of plasma membrane [GO:0009897];extracellular exosome [GO:0070062];extracellular region [GO:0005576];focal adhesion [GO:0005925];membrane [GO:0016020]	P08758;D6RBL5;D6RBE9;E9PHT9	P08758;D6RBL5;D6RBE9	ANXA5
10	9	9	Annexin A7	52.739	24	20.5	22.1	collagen-containing extracellular matrix [GO:0062023];cytoplasm [GO:0005737];cytosol [GO:0005829];endoplasmic reticulum membrane [GO:0005789];extracellular exosome [GO:0070062];membrane [GO:0016020];nuclear envelope [GO:0005635];nucleus [GO:0005634];plasma membrane [GO:0005886]	P20073	P20073	ANXA7
10	10	11	AP-1 complex subunit mu-1	48.586	28.4	31	30.7	clathrin adaptor complex [GO:0030131];clathrin-coated vesicle [GO:0030136];clathrin-coated vesicle membrane [GO:0030665];cytoplasmic vesicle [GO:0031410];cytoplasmic vesicle membrane [GO:0030659];cytosol [GO:0005829];extracellular exosome [GO:0070062];Golgi apparatus [GO:0005794];Golgi membrane [GO:0000139];intracellular membrane-bounded organelle [GO:0043231];lysosomal membrane [GO:0005765];memb…	Q9BXS5;E7ENJ6;K7EJL1;Q9Y6Q5;K7EPJ8;A0A087WZX7;K7ENA7;K7ER75;K7EQX3;K7EPR4;K7EJJ1;K7EK69;K7EQ90;K7ERH5;K7EL08;K7EMG5	Q9BXS5;E7ENJ6;K7EJL1	AP1M1
4	0	7	AP-2 complex subunit mu	49.654	13.3	0	21.6	AP-2 adaptor complex [GO:0030122];clathrin adaptor complex [GO:0030131];clathrin-coated endocytic vesicle [GO:0045334];clathrin-coated endocytic vesicle membrane [GO:0030669];clathrin-coated pit [GO:0005905];cytoplasmic vesicle [GO:0031410];cytosol [GO:0005829];endocytic vesicle membrane [GO:0030666];endolysosome membrane [GO:0036020];extracellular exosome [GO:0070062];glutamatergic synapse [GO:0…	Q96CW1;A0A087WY71;E9PFW3;C9JJ47;C9JTK4;C9JGT8;C9JJD3;C9JPV8;H7C4C3	Q96CW1;A0A087WY71;E9PFW3;C9JJ47	AP2M1
8	10	7	AP-3 complex subunit mu-1	46.939	25.4	36.6	18.4	axon cytoplasm [GO:1904115];clathrin adaptor complex [GO:0030131];cytoplasmic vesicle [GO:0031410];cytoplasmic vesicle membrane [GO:0030659];Golgi apparatus [GO:0005794];intracellular membrane-bounded organelle [GO:0043231];lysosomal membrane [GO:0005765];lysosome [GO:0005764]	Q9Y2T2;E5RJ52;H0YBM0;H0YBA0	Q9Y2T2	AP3M1
2	0	8	Apoptosis inhibitor 5	59.004	4.6	0	21.9	cytoplasm [GO:0005737];membrane [GO:0016020];nuclear speck [GO:0016607];nucleus [GO:0005634];spliceosomal complex [GO:0005681]	Q9BZZ5;G3V1C3;H0YER7;E9PQK6	Q9BZZ5;G3V1C3;H0YER7	API5
0	1	1	Aprataxin	40.74	0	4.5	2.8	chromatin [GO:0000785];cytoplasm [GO:0005737];nucleolus [GO:0005730];nucleoplasm [GO:0005654];nucleus [GO:0005634]	Q7Z2E3;A0A5K1VW64;A0A0A0MRW7;C9J8U3	Q7Z2E3;A0A5K1VW64;A0A0A0MRW7;C9J8U3	APTX
1	2	1	Arfaptin-1	41.738	2.9	9.1	2.9	cytoplasm [GO:0005737];cytosol [GO:0005829];Golgi membrane [GO:0000139];trans-Golgi network membrane [GO:0032588]	P53367	P53367	ARFIP1
2	1	1	Arfaptin-2	37.855	6.7	7.6	2.1	cell cortex [GO:0005938];cytoplasm [GO:0005737];cytosol [GO:0005829];plasma membrane [GO:0005886];ruffle [GO:0001726];trans-Golgi network membrane [GO:0032588]	P53365;A0A087X1E4;E9PRV8	P53365;A0A087X1E4	ARFIP2
3	3	3	Arginase-2, mitochondrial	38.577	11	14.4	14.4	cytoplasm [GO:0005737];mitochondrial matrix [GO:0005759];mitochondrion [GO:0005739]	P78540	P78540	ARG2
0	1	1	Arginine--tRNA ligase, cytoplasmic	75.378	0	2.3	1.5	aminoacyl-tRNA synthetase multienzyme complex [GO:0017101];cytoplasm [GO:0005737];cytosol [GO:0005829];extracellular exosome [GO:0070062];membrane [GO:0016020];nucleoplasm [GO:0005654];nucleus [GO:0005634]	P54136	P54136	RARS
5	8	7	Argininosuccinate synthase	46.53	15.3	22.8	22.6	cell body fiber [GO:0070852];cytoplasm [GO:0005737];cytosol [GO:0005829];endoplasmic reticulum [GO:0005783];extracellular exosome [GO:0070062];lysosome [GO:0005764];mitochondrial outer membrane [GO:0005741];nucleus [GO:0005634];perikaryon [GO:0043204]	P00966;Q5T6L6;Q5T6L5	P00966;Q5T6L6	ASS1
4	3	2	Armadillo repeat-containing protein 6	54.141	10	7.4	5.8	cytosol [GO:0005829]	Q6NXE6;B4E1N1;H0YH65;F5H2X2;F5H2K4;F5GWV0;F5H4P3;F5H7V0;F5GZP0;F5H3X1;H0YGL0;F5H052;F5H6J3	Q6NXE6;B4E1N1	ARMC6
2	1	5	Asparagine synthetase [glutamine-hydrolyzing]	64.369	3.6	2	12.1	cytosol [GO:0005829]	P08243;F8WEJ5	P08243;F8WEJ5	ASNS
2	0	2	Asparagine--tRNA ligase, cytoplasmic	62.942	4.2	0	6.2	cytoplasm [GO:0005737];cytosol [GO:0005829];extracellular exosome [GO:0070062]	O43776	O43776	NARS
16	16	18	Aspartate aminotransferase, cytoplasmic	46.247	55.7	55.4	61.3	axon terminus [GO:0043679];cytoplasm [GO:0005737];cytosol [GO:0005829];extracellular exosome [GO:0070062];lysosome [GO:0005764];nucleoplasm [GO:0005654];nucleus [GO:0005634]	P17174	P17174	GOT1
20	24	22	Aspartate aminotransferase, mitochondrial	47.517	53.5	67	62.3	cell surface [GO:0009986];extracellular exosome [GO:0070062];mitochondrial inner membrane [GO:0005743];mitochondrial matrix [GO:0005759];mitochondrion [GO:0005739];perikaryon [GO:0043204];plasma membrane [GO:0005886];protein-containing complex [GO:0032991];T-tubule [GO:0030315]	P00505	P00505	GOT2
24	8	30	Aspartate--tRNA ligase, cytoplasmic	57.136	55.3	19.4	67.3	aminoacyl-tRNA synthetase multienzyme complex [GO:0017101];cytoplasm [GO:0005737];cytosol [GO:0005829];extracellular exosome [GO:0070062];membrane [GO:0016020];synapse [GO:0045202]	P14868;H7BZ35;C9J7S3;C9JLC1;H7C278;C9JQM9	P14868	DARS
0	2	0	Aspartate--tRNA ligase, mitochondrial	73.562	0	4.5	0	cytoplasm [GO:0005737];mitochondrial matrix [GO:0005759];mitochondrion [GO:0005739];nucleoplasm [GO:0005654]	Q6PI48;A0A3B3ITK9;A0A3B3ITS3;A0A3B3IS54;A0A3B3IS01;A0A3B3IT01;A0A3B3ISK7	Q6PI48;A0A3B3ITK9;A0A3B3ITS3;A0A3B3IS54;A0A3B3IS01;A0A3B3IT01;A0A3B3ISK7	DARS2
19	15	16	Ataxin-10	53.488	49.9	40.2	42.1	cytoplasm [GO:0005737];cytosol [GO:0005829];dendrite [GO:0030425];extracellular space [GO:0005615];membrane [GO:0016020];neuronal cell body [GO:0043025];perinuclear region of cytoplasm [GO:0048471];plasma membrane [GO:0005886]	Q9UBB4;A0A1W2PQD2;B1AHE4;B1AHE3	Q9UBB4;A0A1W2PQD2	ATXN10
0	1	0	Atlastin-1	63.543	0	1.6	0	axon [GO:0030424];endoplasmic reticulum [GO:0005783];endoplasmic reticulum membrane [GO:0005789];endoplasmic reticulum tubular network [GO:0071782];endoplasmic reticulum tubular network membrane [GO:0098826];Golgi apparatus [GO:0005794];Golgi cis cisterna [GO:0000137];Golgi membrane [GO:0000139];integral component of membrane [GO:0016021]	Q8WXF7;A0A804HLC1;G3V5T4;A0A6I8PUC8	Q8WXF7;A0A804HLC1;G3V5T4;A0A6I8PUC8	ATL1
2	0	0	ATP synthase mitochondrial F1 complex assembly factor 1	36.436	7	0	0	mitochondrion [GO:0005739]	Q5TC12;A8MRA7;I3L448;H0YEW4	Q5TC12;A8MRA7;I3L448;H0YEW4	ATPAF1
26	24	26	ATP synthase subunit alpha, mitochondrial	59.75	60.2	56.4	59.7	extracellular exosome [GO:0070062];membrane [GO:0016020];mitochondrial inner membrane [GO:0005743];mitochondrial matrix [GO:0005759];mitochondrial proton-transporting ATP synthase complex [GO:0005753];mitochondrion [GO:0005739];plasma membrane [GO:0005886];proton-transporting ATP synthase complex [GO:0045259];proton-transporting ATP synthase complex, catalytic core F(1) [GO:0045261]	P25705;K7EK77;K7ERX7;K7ENJ4;K7EJP1;K7EQH4;K7ESA0	P25705	ATP5A1
28	29	27	ATP synthase subunit beta, mitochondrial;ATP synthase subunit beta	56.559	78.8	79	78.1	cell surface [GO:0009986];extracellular exosome [GO:0070062];membrane [GO:0016020];mitochondrial matrix [GO:0005759];mitochondrial membrane [GO:0031966];mitochondrial nucleoid [GO:0042645];mitochondrial proton-transporting ATP synthase complex [GO:0005753];mitochondrial proton-transporting ATP synthase, catalytic core [GO:0005754];mitochondrion [GO:0005739];nucleus [GO:0005634];plasma membrane [G…	P06576;H0YH81;F8W079;H0YI37	P06576;H0YH81;F8W079	ATP5B
2	8	0	ATP synthase subunit gamma, mitochondrial	32.996	8.1	35.6	0	membrane [GO:0016020];mitochondrial inner membrane [GO:0005743];mitochondrial matrix [GO:0005759];mitochondrial proton-transporting ATP synthase complex [GO:0005753];mitochondrial proton-transporting ATP synthase complex, catalytic sector F(1) [GO:0000275];mitochondrion [GO:0005739]	P36542	P36542	ATP5C1
8	8	11	ATPase ASNA1	38.792	38.5	35.9	46	cytoplasm [GO:0005737];endoplasmic reticulum membrane [GO:0005789];extracellular exosome [GO:0070062];GET complex [GO:0043529];nucleolus [GO:0005730];nucleoplasm [GO:0005654]	O43681	O43681	ASNA1
5	10	0	ATPase family AAA domain-containing protein 1	40.744	18.8	36.6	0	glutamatergic synapse [GO:0098978];membrane [GO:0016020];peroxisomal membrane [GO:0005778];postsynaptic membrane [GO:0045211]	Q8NBU5;A0A7P0TAM5;A0A7P0T9U2;A0A7P0T9B4;A0A7P0T7Z9;A0A7P0Z4J1	Q8NBU5;A0A7P0TAM5;A0A7P0T9U2	ATAD1
1	1	0	ATPase family AAA domain-containing protein 3A;ATPase family AAA domain-containing protein 3B;ATPase family AAA domain-containing protein 3C	71.368	1.7	1.3	0	ficolin-1-rich granule membrane [GO:0101003];integral component of membrane [GO:0016021];mitochondrial inner membrane [GO:0005743];mitochondrial nucleoid [GO:0042645];mitochondrion [GO:0005739];plasma membrane [GO:0005886];secretory granule membrane [GO:0030667]	Q9NVI7;Q5T9A4;A0A5K1VW56;Q5T2N8	Q9NVI7;Q5T9A4;A0A5K1VW56;Q5T2N8	ATAD3A;ATAD3B;ATAD3C
1	0	1	ATP-binding cassette sub-family E member 1	67.314	2	0	2	cytoplasm [GO:0005737];cytosol [GO:0005829];membrane [GO:0016020];mitochondrial matrix [GO:0005759];mitochondrion [GO:0005739]	P61221;D6R9I9;H0Y990;D6RGF4	P61221;D6R9I9;H0Y990;D6RGF4	ABCE1
0	1	0	ATP-binding cassette sub-family F member 1	95.925	0	1.2	0	cytoplasm [GO:0005737];cytosol [GO:0005829];membrane [GO:0016020];nuclear envelope [GO:0005635];nucleoplasm [GO:0005654];polysomal ribosome [GO:0042788];ribosome [GO:0005840]	Q8NE71;H0YGW7;Q5STZ8	Q8NE71;H0YGW7;Q5STZ8	ABCF1
2	2	3	ATP-dependent RNA helicase A	140.96	1.6	1.3	2.8	actin cytoskeleton [GO:0015629];centrosome [GO:0005813];CRD-mediated mRNA stability complex [GO:0070937];cytoplasm [GO:0005737];cytoplasmic ribonucleoprotein granule [GO:0036464];cytosol [GO:0005829];membrane [GO:0016020];nuclear body [GO:0016604];nuclear stress granule [GO:0097165];nucleolus [GO:0005730];nucleoplasm [GO:0005654];nucleus [GO:0005634];perichromatin fibrils [GO:0005726];polysomal r…	Q08211	Q08211	DHX9
2	0	6	ATP-dependent RNA helicase DDX19A;ATP-dependent RNA helicase DDX19B	53.974	6.7	0	17.8	chromatoid body [GO:0033391];cytoplasm [GO:0005737];cytoplasmic stress granule [GO:0010494];extracellular exosome [GO:0070062];membrane [GO:0016020];nuclear envelope [GO:0005635];nuclear pore [GO:0005643];nucleoplasm [GO:0005654];nucleus [GO:0005634]	Q9NUU7;F6QDS0;I3L0H8;H3BQK0;Q9UMR2;I3L352;H3BTB3;H3BN59;H3BMQ5;H3BP50;J3QL17;E9PR46;H3BP36;H0YD26;H3BSL8;J3QRH0;Q9UHL0;A0A1B0GV69	Q9NUU7;F6QDS0;I3L0H8;H3BQK0;Q9UMR2;I3L352	DDX19A;DDX19B
14	15	13	ATP-dependent RNA helicase DDX39A	49.129	43.8	46.4	33.7	cytoplasm [GO:0005737];membrane [GO:0016020];nuclear speck [GO:0016607];nucleoplasm [GO:0005654];nucleus [GO:0005634]	O00148;K7EQN7;K7EPJ3;K7EN69;K7ENP6;K7EL56;K7EIL8;A0A0D9SEM9	O00148;K7EQN7	DDX39A
1	5	4	ATP-dependent RNA helicase DDX3X;ATP-dependent RNA helicase DDX3Y	73.243	1.2	8.5	6.9	cell leading edge [GO:0031252];centrosome [GO:0005813];cytoplasm [GO:0005737];cytoplasmic stress granule [GO:0010494];cytosol [GO:0005829];extracellular exosome [GO:0070062];extracellular region [GO:0005576];ficolin-1-rich granule lumen [GO:1904813];integral component of membrane [GO:0016021];lamellipodium [GO:0030027];membrane [GO:0016020];NLRP3 inflammasome complex [GO:0072559];nucleoplasm [GO:…	O00571;A0A2R8YCW1;A0A2R8Y645;A0A2R8Y4A4;A0A2U3TZJ9;A0A2R8YFS5;A0A2R8YFR4;A0A0D9SG12;A0A2R8YF78;F6S8Q4;A0A2R8Y5G6;A0A2R8Y7T2;A0A2R8YDT5;A0A0D9SF53;A0A0D9SFB3;A0A0J9YVQ7;A0A087WVZ1;O15523;A0A2R8YDH3	O00571;A0A2R8YCW1;A0A2R8Y645;A0A2R8Y4A4;A0A2U3TZJ9;A0A2R8YFS5;A0A2R8YFR4;A0A0D9SG12;A0A2R8YF78;F6S8Q4;A0A2R8Y5G6;A0A2R8Y7T2;A0A2R8YDT5;A0A0D9SF53;A0A0D9SFB3;A0A0J9YVQ7;A0A087WVZ1;O15523	DDX3X;DDX3Y
5	1	5	Atypical kinase ADCK3, mitochondrial	71.949	9.3	1.5	9.3	extrinsic component of mitochondrial inner membrane [GO:0031314];integral component of membrane [GO:0016021];mitochondrion [GO:0005739]	Q8NI60	Q8NI60	ADCK3
4	3	5	Aurora kinase A	45.809	15.9	8.7	18.9	axon hillock [GO:0043203];centriole [GO:0005814];centrosome [GO:0005813];chromosome passenger complex [GO:0032133];cilium [GO:0005929];condensed chromosome [GO:0000793];condensed nuclear chromosome, centromeric region [GO:0000780];cytoplasm [GO:0005737];cytosol [GO:0005829];germinal vesicle [GO:0042585];meiotic spindle [GO:0072687];microtubule [GO:0005874];microtubule cytoskeleton [GO:0015630];mi…	O14965;A3KFJ1;Q5QPD4;A3KFJ0;Q5QPD2;A3KFJ2;Q5QPD1;Q9UQB9;B4DXA6;A0A0A0MSY3;Q5Y191	O14965;A3KFJ1;Q5QPD4;A3KFJ0;Q5QPD2	AURKA
4	5	2	Aurora kinase B	39.31	13.7	18	5.8	chromocenter [GO:0010369];chromosome passenger complex [GO:0032133];chromosome, centromeric region [GO:0000775];condensed chromosome, centromeric region [GO:0000779];condensed nuclear chromosome, centromeric region [GO:0000780];cytosol [GO:0005829];kinetochore [GO:0000776];midbody [GO:0030496];mitotic spindle midzone [GO:1990023];mitotic spindle pole [GO:0097431];nucleoplasm [GO:0005654];nucleus …	Q96GD4;J3KTD6;J3QLN8;J3KT86;J3QR41;J3KRJ2;J3KRF8	Q96GD4;J3KTD6;J3QLN8;J3KT86;J3QR41	AURKB
2	4	0	Axin interactor, dorsalization-associated protein	35.023	6.9	17.3	0	cytoplasm [GO:0005737];membrane [GO:0016020]	Q96BJ3	Q96BJ3	AIDA
2	3	1	BAG family molecular chaperone regulator 5	51.199	6.7	11.6	3.4	cytoplasm [GO:0005737];cytosol [GO:0005829];inclusion body [GO:0016234];membrane [GO:0016020];mitochondrion [GO:0005739];nucleus [GO:0005634];perinuclear region of cytoplasm [GO:0048471]	Q9UL15	Q9UL15	BAG5
10	10	10	Basic leucine zipper and W2 domain-containing protein 1	48.043	25.8	24.3	26	cytoplasm [GO:0005737];membrane [GO:0016020]	Q7L1Q6;C9IZ80;C9JFN4;C9JV57;C9J188;C9JWF5;H0Y503	Q7L1Q6;C9IZ80	BZW1
14	14	10	Basic leucine zipper and W2 domain-containing protein 2	48.162	35.6	36.3	20.5	cytoplasm [GO:0005737];membrane [GO:0016020]	Q9Y6E2;E7ETZ4;B5MCH7;Q75MG1;B5MCE7;E7EMS9;E9PFD4;E9PFE3;C9JF98;F8WDX8	Q9Y6E2;E7ETZ4;B5MCH7;Q75MG1;B5MCE7;E7EMS9	BZW2
7	7	7	Basigin	42.2	21.6	21	25.5	acrosomal membrane [GO:0002080];axon [GO:0030424];basolateral plasma membrane [GO:0016323];endoplasmic reticulum membrane [GO:0005789];endosome [GO:0005768];extracellular exosome [GO:0070062];focal adhesion [GO:0005925];Golgi membrane [GO:0000139];integral component of membrane [GO:0016021];integral component of plasma membrane [GO:0005887];intracellular membrane-bounded organelle [GO:0043231];me…	P35613;A0A7P0TA85;A0A087WUV8;A0A7P0TB04;A0A7P0T8A7;I3L192;R4GMX5;R4GN83;A0A2R8YDZ0	P35613;A0A7P0TA85;A0A087WUV8;A0A7P0TB04;A0A7P0T8A7;I3L192	BSG
0	3	0	Beta-1,3-galactosyltransferase 6	37.137	0	10	0	Golgi cisterna membrane [GO:0032580];Golgi medial cisterna [GO:0005797];Golgi membrane [GO:0000139];integral component of membrane [GO:0016021];membrane [GO:0016020]	Q96L58	Q96L58	B3GALT6
1	0	2	Beta-1,4-glucuronyltransferase 1	47.119	2.2	0	6	extracellular exosome [GO:0070062];Golgi apparatus [GO:0005794];Golgi membrane [GO:0000139];integral component of Golgi membrane [GO:0030173]	O43505	O43505	B4GAT1
9	8	8	Beta-actin-like protein 2	42.003	24.7	22.9	24.2	actin filament [GO:0005884];axon [GO:0030424];cytoplasm [GO:0005737];extracellular exosome [GO:0070062];extracellular space [GO:0005615];glutamatergic synapse [GO:0098978];membrane [GO:0016020];NuA4 histone acetyltransferase complex [GO:0035267];synapse [GO:0045202]	Q562R1	Q562R1	ACTBL2
5	6	3	Beta-centractin	42.293	14.6	14.6	10.6	centrosome [GO:0005813];cytoplasm [GO:0005737];cytosol [GO:0005829];dynactin complex [GO:0005869];extracellular exosome [GO:0070062];extracellular region [GO:0005576];ficolin-1-rich granule lumen [GO:1904813];membrane [GO:0016020];microtubule cytoskeleton [GO:0015630];secretory granule lumen [GO:0034774]	P42025	P42025	ACTR1B
0	0	1	Beta-hexosaminidase subunit alpha;Beta-hexosaminidase	60.702	0	0	2.3	azurophil granule [GO:0042582];extracellular exosome [GO:0070062];lysosomal lumen [GO:0043202];lysosome [GO:0005764];membrane [GO:0016020]	P06865;A0A804HIC8;A0A804HKX5;A0A804HLJ5;A0A804HIQ5;H3BS10;H3BP20;A0A804HJ97;A0A804HIU3;H3BU85;H3BTD4	P06865;A0A804HIC8;A0A804HKX5;A0A804HLJ5;A0A804HIQ5;H3BS10;H3BP20;A0A804HJ97;A0A804HIU3;H3BU85;H3BTD4	HEXA
0	2	0	Beta-lactamase-like protein 2	32.805	0	9.4	0	mitochondrial matrix [GO:0005759]	Q53H82	Q53H82	LACTB2
2	2	3	Bifunctional arginine demethylase and lysyl-hydroxylase JMJD6	46.461	8.2	8.2	11.7	cytoplasm [GO:0005737];cytosol [GO:0005829];nucleolus [GO:0005730];nucleoplasm [GO:0005654];nucleus [GO:0005634];plasma membrane [GO:0005886];ribonucleoprotein complex [GO:1990904]	Q6NYC1;B2WTI3;B2WTI4;K7EJU9	Q6NYC1;B2WTI3;B2WTI4;K7EJU9	JMJD6
0	3	0	Bifunctional glutamate/proline--tRNA ligase;Glutamate--tRNA ligase;Proline--tRNA ligase	170.59	0	3.5	0	aminoacyl-tRNA synthetase multienzyme complex [GO:0017101];cytoplasm [GO:0005737];cytosol [GO:0005829];GAIT complex [GO:0097452];membrane [GO:0016020];plasma membrane [GO:0005886];ribonucleoprotein complex [GO:1990904]	P07814;V9GYZ6;V9GZ76	P07814;V9GYZ6;V9GZ76	EPRS
3	1	2	Bifunctional lysine-specific demethylase and histidyl-hydroxylase MINA	52.8	12.3	5.8	5.8	cytosol [GO:0005829];nucleolus [GO:0005730];nucleoplasm [GO:0005654];nucleus [GO:0005634];transcription regulator complex [GO:0005667]	Q8IUF8;D6RCB6;H0Y9L8	Q8IUF8;D6RCB6	MINA
0	4	0	Bifunctional methylenetetrahydrofolate dehydrogenase/cyclohydrolase, mitochondrial;NAD-dependent methylenetetrahydrofolate dehydrogenase;Methenyltetrahydrofolate cyclohydrolase	37.895	0	16	0	extracellular space [GO:0005615];mitochondrial matrix [GO:0005759];mitochondrion [GO:0005739]	P13995;A0A7I2V2U6;A0A7I2V482;B9A062;A0A7I2YQD4;B8ZZU9	P13995;A0A7I2V2U6;A0A7I2V482;B9A062;A0A7I2YQD4	MTHFD2
0	1	1	Bifunctional purine biosynthesis protein PURH;Phosphoribosylaminoimidazolecarboxamide formyltransferase;IMP cyclohydrolase	64.615	0	1.9	2	cytosol [GO:0005829];extracellular exosome [GO:0070062];membrane [GO:0016020];plasma membrane [GO:0005886]	P31939;F8WEF0;C9JLK0	P31939	ATIC
8	10	7	Biliverdin reductase A	33.428	31.8	48	27.4	cytosol [GO:0005829];extracellular exosome [GO:0070062]	P53004;C9J1E1	P53004	BLVRA
9	10	10	Bleomycin hydrolase	52.562	24	29.2	25.3	cytoplasm [GO:0005737];cytosol [GO:0005829];extracellular exosome [GO:0070062];nucleus [GO:0005634]	Q13867;K7ES02;K7ESE8;J3KSD8;J3KS79;K7ENH5;K7EMJ3	Q13867;K7ES02;K7ESE8;J3KSD8	BLMH
5	5	5	Branched-chain-amino-acid aminotransferase, cytosolic	42.966	16.8	15.8	16.1	cytosol [GO:0005829];mitochondrion [GO:0005739]	P54687;F5H2F2;A0A087WYF2	P54687	BCAT1
8	6	6	Branched-chain-amino-acid aminotransferase, mitochondrial;Branched-chain-amino-acid aminotransferase	44.287	23.7	20.2	17.1	mitochondrial matrix [GO:0005759];mitochondrion [GO:0005739]	O15382;B3KSI3;M0QZ10;M0QXF9;M0QZP4;M0R2K7	O15382;B3KSI3;M0QZ10;M0QXF9;M0QZP4	BCAT2
3	3	1	BRCA1-A complex subunit BRE	43.551	12.8	13.1	3.7	BRCA1-A complex [GO:0070531];BRISC complex [GO:0070552];cytoplasm [GO:0005737];cytosol [GO:0005829];nuclear ubiquitin ligase complex [GO:0000152];nucleoplasm [GO:0005654];nucleus [GO:0005634]	Q9NXR7;F8W733;C9J2G0;A0A075B7D2	Q9NXR7;F8W733;C9J2G0;A0A075B7D2	BRE
8	8	8	BRCA2 and CDKN1A-interacting protein	35.979	39.5	33.8	39.5	centriole [GO:0005814];centrosome [GO:0005813];cytosol [GO:0005829];mitotic spindle pole [GO:0097431];nuclear cyclin-dependent protein kinase holoenzyme complex [GO:0019908];nucleoplasm [GO:0005654];nucleus [GO:0005634]	Q9P287	Q9P287	BCCIP
2	3	2	BRISC and BRCA1-A complex member 1	36.56	10	17	10	BRCA1-A complex [GO:0070531];BRISC complex [GO:0070552];cytoplasm [GO:0005737];cytosol [GO:0005829];nuclear body [GO:0016604];nucleoplasm [GO:0005654];nucleus [GO:0005634]	Q9NWV8;M0R0I0;J3KQS6;M0QXG9;M0R3F4;M0R2A4;M0R2K3;M0R193;M0R2I2;M0QYV1	Q9NWV8;M0R0I0;J3KQS6;M0QXG9;M0R3F4;M0R2A4;M0R2K3;M0R193;M0R2I2	BABAM1
6	6	5	BRO1 domain-containing protein BROX	46.476	19.2	25.3	17.5	extracellular exosome [GO:0070062];membrane [GO:0016020]	Q5VW32;F5GXQ0;Q5VW33	Q5VW32;F5GXQ0	BROX
10	13	10	BTB/POZ domain-containing protein KCTD12	35.7	46.5	49.8	42.2	cell projection [GO:0042995];postsynaptic membrane [GO:0045211];presynaptic membrane [GO:0042734];receptor complex [GO:0043235]	Q96CX2;Q68DU8;Q6ZWB6	Q96CX2	KCTD12
13	5	12	Bystin	49.601	34.3	12.8	30.9	apical part of cell [GO:0045177];cytoplasm [GO:0005737];cytosol [GO:0005829];intracellular membrane-bounded organelle [GO:0043231];membrane [GO:0016020];nucleolus [GO:0005730];nucleoplasm [GO:0005654];nucleus [GO:0005634];preribosome, small subunit precursor [GO:0030688]	Q13895;H7BY94;F8WBL2	Q13895	BYSL
1	3	1	C-1-tetrahydrofolate synthase, cytoplasmic;Methylenetetrahydrofolate dehydrogenase;Methenyltetrahydrofolate cyclohydrolase;Formyltetrahydrofolate synthetase;C-1-tetrahydrofolate synthase, cytoplasmic, N-terminally processed	101.53	1.6	4.2	1.7	cytosol [GO:0005829];extracellular exosome [GO:0070062];membrane [GO:0016020];mitochondrion [GO:0005739]	P11586;V9GZ78;V9GYY3;F5H2F4;A0A494C1T2	P11586;V9GZ78;V9GYY3;F5H2F4;A0A494C1T2	MTHFD1
3	2	6	CAAX prenyl protease 1 homolog	54.812	6.7	5.1	15.4	extracellular exosome [GO:0070062];integral component of endoplasmic reticulum membrane [GO:0030176];membrane [GO:0016020];nuclear inner membrane [GO:0005637];protein-containing complex [GO:0032991]	O75844;A0A6Q8PHG9;A0A6Q8PF67;A0A6Q8PH40	O75844	ZMPSTE24
1	4	2	Calcium uptake protein 1, mitochondrial	54.351	1.5	12.2	6.3	calcium channel complex [GO:0034704];integral component of mitochondrial membrane [GO:0032592];intracellular [GO:0005622];mitochondrial inner membrane [GO:0005743];mitochondrial intermembrane space [GO:0005758];mitochondrion [GO:0005739];uniplex complex [GO:1990246]	Q9BPX6;F6XEV2;A0A0U1RRK1;A0A286YF11;E9PQV6;S4R3W3;S4R3V1;S4R3D7	Q9BPX6;F6XEV2;A0A0U1RRK1;A0A286YF11;E9PQV6	MICU1
0	2	2	Calcium uptake protein 2, mitochondrial	49.666	0	8.5	7.4	calcium channel complex [GO:0034704];mitochondrial inner membrane [GO:0005743];mitochondrial intermembrane space [GO:0005758];mitochondrion [GO:0005739];uniplex complex [GO:1990246]	Q8IYU8;A0A0A0MTD5	Q8IYU8	MICU2
4	4	3	Calcium/calmodulin-dependent protein kinase type 1	41.337	14.3	14.3	11.6	cytosol [GO:0005829];glutamatergic synapse [GO:0098978];nucleus [GO:0005634];postsynaptic density [GO:0014069]	Q14012;H7C071;A0A087WUR6;C9JES6	Q14012;H7C071;A0A087WUR6	CAMK1;CAMK1D
2	3	2	Calcium/calmodulin-dependent protein kinase type 1D	42.913	6.5	10.9	6.5	cytoplasm [GO:0005737];nucleus [GO:0005634]	Q8IU85	Q8IU85	CAMK1D
2	3	3	Calcium/calmodulin-dependent protein kinase type II subunit delta;Calcium/calmodulin-dependent protein kinase type II subunit beta;Calcium/calmodulin-dependent protein kinase type II subunit alpha	56.369	6.2	11.2	9.4	calcium- and calmodulin-dependent protein kinase complex [GO:0005954];cytoplasm [GO:0005737];cytosol [GO:0005829];dendritic spine [GO:0043197];endocytic vesicle membrane [GO:0030666];membrane [GO:0016020];microtubule organizing center [GO:0005815];mitochondrion [GO:0005739];neuron projection [GO:0043005];nucleoplasm [GO:0005654];nucleus [GO:0005634];postsynaptic density [GO:0014069];sarcolemma [G…	Q13557;E9PF82;E9PBG7;D6R938;Q13554;A0A5K1VW76;A0A5F9ZH50;D6RFJ0;A0A5F9ZHR5;A0A5F9ZH21;A0A5F9ZHM9;A0A5F9ZHY2;H0Y9C2;H0Y9J2;A0A804HIC9;Q9UQM7;Q8WU40;Q13555;H7BXS4;Q5SWX3;A0A2Q3DQE3;H0Y6G2;E7EQE4;H7BZC6;E9PBE8	Q13557;E9PF82;E9PBG7;D6R938;Q13554;A0A5K1VW76;A0A5F9ZH50;D6RFJ0;A0A5F9ZHR5;A0A5F9ZH21;A0A5F9ZHM9;A0A5F9ZHY2;H0Y9C2;H0Y9J2;A0A804HIC9;Q9UQM7	CAMK2D;CAMK2B;CAMK2A
5	7	6	Calcium-binding mitochondrial carrier protein SCaMC-1	53.354	13	18.2	14.7	integral component of membrane [GO:0016021];mitochondrial inner membrane [GO:0005743];mitochondrion [GO:0005739]	Q6NUK1;A0A3B3IU96;J3KN42;H3BMI3	Q6NUK1	SLC25A24
5	6	1	Calcium-binding protein 39	39.869	14.4	18.8	2.6	cytosol [GO:0005829];extracellular exosome [GO:0070062];extracellular region [GO:0005576];ficolin-1-rich granule lumen [GO:1904813];membrane [GO:0016020];secretory granule lumen [GO:0034774];serine/threonine protein kinase complex [GO:1902554];Z disc [GO:0030018]	Q9Y376;A0A087X0K1	Q9Y376;A0A087X0K1	CAB39
0	3	0	Calcyclin-binding protein	26.21	0	18.9	0	beta-catenin destruction complex [GO:0030877];cell body [GO:0044297];cytosol [GO:0005829];extracellular exosome [GO:0070062];neuron projection [GO:0043005];nuclear envelope lumen [GO:0005641];nucleoplasm [GO:0005654];nucleus [GO:0005634];SCF ubiquitin ligase complex [GO:0019005]	Q9HB71;B2ZWH1	Q9HB71	CACYBP
4	4	6	Calnexin	67.567	6.9	7.8	12.3	axon [GO:0030424];dendrite cytoplasm [GO:0032839];dendritic spine [GO:0043197];endoplasmic reticulum [GO:0005783];endoplasmic reticulum lumen [GO:0005788];endoplasmic reticulum membrane [GO:0005789];endoplasmic reticulum quality control compartment [GO:0044322];extracellular exosome [GO:0070062];glutamatergic synapse [GO:0098978];integral component of lumenal side of endoplasmic reticulum membran…	P27824;A0A7P0T9L0;A0A7P0T840;A0A7P0T937;A0A7P0TB65;A0A7P0T8G1;A0A7P0Z4D6;A0A7P0TAE9;D6RGY2;A0A7P0TAR9;A0A7P0Z484;A0A7P0Z4H2;D6RAQ8;A0A7P0TAN9;A0A7P0T8N1;D6RAU8;D6RFL1;D6RD16	P27824;A0A7P0T9L0;A0A7P0T840;A0A7P0T937;A0A7P0TB65;A0A7P0T8G1;A0A7P0Z4D6;A0A7P0TAE9;D6RGY2;A0A7P0TAR9;A0A7P0Z484	CANX
1	3	1	Calponin-2;Calponin	33.697	3.6	12.6	3.6	cell-cell junction [GO:0005911];cytoskeleton [GO:0005856];extracellular region [GO:0005576];focal adhesion [GO:0005925];membrane [GO:0016020];specific granule lumen [GO:0035580];stress fiber [GO:0001725];tertiary granule lumen [GO:1904724]	Q99439;K7ES69;A0A087X271;H3BVI6;B4DDF4;B4DUT8	Q99439;K7ES69;A0A087X271;H3BVI6;B4DDF4;B4DUT8	CNN2
8	8	7	Calponin-3;Calponin	36.413	32.5	30.7	30.4	actin cytoskeleton [GO:0015629];adherens junction [GO:0005912];cytosol [GO:0005829];dendritic spine [GO:0043197];focal adhesion [GO:0005925];neuronal cell body [GO:0043025];postsynaptic density [GO:0014069]	Q15417;E9PDU6	Q15417;E9PDU6	CNN3
10	7	13	Calreticulin	48.141	36.2	34.8	48.9	acrosomal vesicle [GO:0001669];cell surface [GO:0009986];collagen-containing extracellular matrix [GO:0062023];cytoplasm [GO:0005737];cytosol [GO:0005829];endocytic vesicle lumen [GO:0071682];endoplasmic reticulum [GO:0005783];endoplasmic reticulum lumen [GO:0005788];endoplasmic reticulum membrane [GO:0005789];endoplasmic reticulum quality control compartment [GO:0044322];endoplasmic reticulum-Go…	P27797;K7EL50;A0A7P0T861;K7EJB9	P27797;K7EL50;A0A7P0T861;K7EJB9	CALR
9	9	12	Calumenin	37.106	39.4	42.9	49.2	endoplasmic reticulum [GO:0005783];endoplasmic reticulum lumen [GO:0005788];endoplasmic reticulum membrane [GO:0005789];extracellular region [GO:0005576];Golgi apparatus [GO:0005794];melanosome [GO:0042470];membrane [GO:0016020];sarcoplasmic reticulum lumen [GO:0033018]	O43852;H0Y875	O43852	CALU
9	7	7	cAMP-dependent protein kinase catalytic subunit alpha	40.589	21.9	25.6	21.7	acrosomal vesicle [GO:0001669];calcium channel complex [GO:0034704];cAMP-dependent protein kinase complex [GO:0005952];centrosome [GO:0005813];ciliary base [GO:0097546];cytoplasm [GO:0005737];cytosol [GO:0005829];dendritic spine [GO:0043197];extracellular exosome [GO:0070062];intercellular bridge [GO:0045171];membrane [GO:0016020];mitochondrion [GO:0005739];motile cilium [GO:0031514];neuromuscula…	P17612;A0A7I2V5J4;Q15136;K7ERP6;B7Z708;A0A7I2YQ82	P17612;A0A7I2V5J4;Q15136;K7ERP6	PRKACA;KIN27
7	6	6	cAMP-dependent protein kinase catalytic subunit beta	40.622	17.1	20.8	16.8	cAMP-dependent protein kinase complex [GO:0005952];centrosome [GO:0005813];ciliary base [GO:0097546];cytosol [GO:0005829];extracellular exosome [GO:0070062];intercellular bridge [GO:0045171];nucleoplasm [GO:0005654];nucleus [GO:0005634];perinuclear region of cytoplasm [GO:0048471];plasma membrane [GO:0005886]	P22694;A0A087WVC4;A0A0A0MS54;B1APG2;B1APF8;B1APF9;B1APG3;B1APF7;B1APG1;B1APG0	P22694;A0A087WVC4;A0A0A0MS54;B1APG2;B1APF8;B1APF9;B1APG3;B1APF7;B1APG1;B1APG0	PRKACB
9	6	7	cAMP-dependent protein kinase type I-alpha regulatory subunit;cAMP-dependent protein kinase type I-alpha regulatory subunit, N-terminally processed	42.981	28.9	24.4	26.2	cAMP-dependent protein kinase complex [GO:0005952];centrosome [GO:0005813];ciliary base [GO:0097546];cytoplasm [GO:0005737];cytosol [GO:0005829];glutamatergic synapse [GO:0098978];membrane [GO:0016020];multivesicular body [GO:0005771];neuromuscular junction [GO:0031594];nucleotide-activated protein kinase complex [GO:0031588];plasma membrane [GO:0005886];plasma membrane raft [GO:0044853];protein-…	P10644;K7EPB2;K7EM13;K7EIE5;K7EID3;K7EJ40;K7EK41;K7EPR5;K7EQK3;K7EMU2;X6RAV4;K7EMZ6	P10644;K7EPB2	PRKAR1A
6	2	11	cAMP-dependent protein kinase type II-alpha regulatory subunit	45.518	20.5	5.7	37.9	cAMP-dependent protein kinase complex [GO:0005952];centrosome [GO:0005813];ciliary base [GO:0097546];cytoplasm [GO:0005737];cytosol [GO:0005829];extracellular exosome [GO:0070062];focal adhesion [GO:0005925];membrane [GO:0016020];nucleotide-activated protein kinase complex [GO:0031588];plasma membrane [GO:0005886];plasma membrane raft [GO:0044853];protein-containing complex [GO:0032991]	P13861;H7C1L0;H7C330;C9J830;H7C4A9	P13861	PRKAR2A
2	0	4	cAMP-dependent protein kinase type II-beta regulatory subunit	46.302	6.5	0	14.4	cAMP-dependent protein kinase complex [GO:0005952];centrosome [GO:0005813];ciliary base [GO:0097546];cytoplasm [GO:0005737];cytosol [GO:0005829];dendritic shaft [GO:0043198];dendritic spine [GO:0043197];extracellular exosome [GO:0070062];glutamatergic synapse [GO:0098978];membrane raft [GO:0045121];neuronal cell body [GO:0043025];perinuclear region of cytoplasm [GO:0048471];plasma membrane [GO:00…	P31323	P31323	PRKAR2B
2	5	0	Carbonic anhydrase-related protein	32.973	9.3	30.7	0	cytoplasm [GO:0005737]	P35219	P35219	CA8
0	8	0	Carbonyl reductase [NADPH] 1	30.375	0	46.2	0	cytosol [GO:0005829];extracellular exosome [GO:0070062];extracellular vesicle [GO:1903561]	P16152;E9PQ63;A8MTM1	P16152;E9PQ63;A8MTM1	CBR1
0	3	0	Carbonyl reductase [NADPH] 3	30.85	0	14.4	0	cytosol [GO:0005829];extracellular space [GO:0005615];nucleoplasm [GO:0005654]	O75828	O75828	CBR3
5	8	7	Cartilage-associated protein	46.561	11.7	23.4	20.4	endoplasmic reticulum [GO:0005783];endoplasmic reticulum lumen [GO:0005788];extracellular space [GO:0005615];protein-containing complex [GO:0032991]	O75718;C9JP16	O75718;C9JP16	CRTAP
1	5	0	Casein kinase I isoform alpha	38.914	2.4	16.6	0	beta-catenin destruction complex [GO:0030877];centrosome [GO:0005813];ciliary basal body [GO:0036064];cilium [GO:0005929];condensed chromosome kinetochore [GO:0000777];cytoplasm [GO:0005737];cytosol [GO:0005829];membrane [GO:0016020];nuclear speck [GO:0016607];nucleus [GO:0005634];ribonucleoprotein complex [GO:1990904]	P48729;U3KPX3;A0A590UJ43;A0A5F9W493;D6REM4;H0Y9X2;U3KQK7;E7ETM0;Q8N752;A0A590UJQ7;E5RG27;D6RGE5;A0A590UK94;U3KQ83	P48729;U3KPX3;A0A590UJ43;A0A5F9W493;D6REM4;H0Y9X2;U3KQK7;E7ETM0	CSNK1A1
1	4	0	Casein kinase I isoform delta	47.33	3.4	13.3	0	centrosome [GO:0005813];ciliary basal body [GO:0036064];cytoplasm [GO:0005737];cytosol [GO:0005829];endoplasmic reticulum-Golgi intermediate compartment membrane [GO:0033116];Golgi apparatus [GO:0005794];Golgi membrane [GO:0000139];neuron projection [GO:0043005];nucleoplasm [GO:0005654];nucleus [GO:0005634];perinuclear region of cytoplasm [GO:0048471];plasma membrane [GO:0005886];spindle [GO:0005…	P48730;H7BYT1;J3KRM8	P48730;H7BYT1	CSNK1D
5	5	2	Casein kinase I isoform epsilon	47.315	16.8	16.6	7	cytoplasm [GO:0005737];cytosol [GO:0005829];integral component of membrane [GO:0016021];nucleoplasm [GO:0005654];nucleus [GO:0005634]	P49674;H0Y5S9;H0Y682;H0Y645;B0QY35;B0QY34;A0A669KBC0;J3QQI9;B0QY36;H0Y2N6	P49674;H0Y5S9;H0Y682;H0Y645;B0QY35;B0QY34;A0A669KBC0	CSNK1E
11	10	6	Casein kinase II subunit alpha	41.213	42.6	40.6	24.3	acrosomal vesicle [GO:0001669];chromatin [GO:0000785];cytosol [GO:0005829];nucleoplasm [GO:0005654];nucleus [GO:0005634];plasma membrane [GO:0005886];protein kinase CK2 complex [GO:0005956]	P19784;H3BNI9;H3BSA1	P19784;H3BNI9;H3BSA1	CSNK2A2
9	13	9	Casein kinase II subunit alpha;Casein kinase II subunit alpha 3	45.143	33.5	47.3	33	cytosol [GO:0005829];nucleoplasm [GO:0005654];nucleus [GO:0005634];NuRD complex [GO:0016581];plasma membrane [GO:0005886];protein kinase CK2 complex [GO:0005956];Sin3 complex [GO:0016580]	P68400;E7EU96;A0A2R8YD58;A0A2R8YF43;A0A2R8Y5A0;Q8NEV1;A0A2R8YFU2;A0A2R8YDP2;A0A2R8Y4H0;A0A2R8Y4D6;V9GYA2;A0A2R8YEW1;A0A2R8YDY7;A0A2R8YCK2;V9GY80;A0A2R8Y7T1;A0A2R8YF47;A0A2R8YEL7;A0A2R8Y797;A0A2R8Y3W6;A0A087WY74;V9GYW6;A0A2R8YCC9	P68400;E7EU96;A0A2R8YD58;A0A2R8YF43;A0A2R8Y5A0;Q8NEV1;A0A2R8YFU2;A0A2R8YDP2;A0A2R8Y4H0;A0A2R8Y4D6;V9GYA2;A0A2R8YEW1	CSNK2A1;CSNK2A3
0	2	0	Caspase-3;Caspase-3 subunit p17;Caspase-3 subunit p12	31.608	0	10.5	0	cytoplasm [GO:0005737];cytosol [GO:0005829];death-inducing signaling complex [GO:0031264];membrane raft [GO:0045121];neuronal cell body [GO:0043025];nucleoplasm [GO:0005654];nucleus [GO:0005634]	P42574	P42574	CASP3
2	3	0	Caspase-7;Caspase-7 subunit p20;Caspase-7 subunit p11	34.276	5.9	10.6	0	cytoplasm [GO:0005737];cytosol [GO:0005829];intracellular membrane-bounded organelle [GO:0043231];nucleoplasm [GO:0005654];nucleus [GO:0005634]	P55210;Q5SVL2;A0A5F9ZHZ6;A0A0A0MRL7	P55210;Q5SVL2;A0A5F9ZHZ6;A0A0A0MRL7	CASP7
2	1	0	Caspase-8;Caspase-8 subunit p18;Caspase-8 subunit p10	17.328	11.4	4.7	0	CD95 death-inducing signaling complex [GO:0031265];cell body [GO:0044297];cytoplasm [GO:0005737];cytoskeleton [GO:0005856];cytosol [GO:0005829];death-inducing signaling complex [GO:0031264];membrane raft [GO:0045121];mitochondrial outer membrane [GO:0005741];mitochondrion [GO:0005739];neuron projection [GO:0043005];nucleoplasm [GO:0005654];protein-containing complex [GO:0032991];ripoptosome [GO:0…	C9JB29;Q14790;H7BZM4;E7ETB7;E7EQ06;H7C0E2;A0A0A0MS31	C9JB29;Q14790;H7BZM4;E7ETB7;E7EQ06;H7C0E2;A0A0A0MS31	CASP8
6	6	4	Cat eye syndrome critical region protein 5	46.321	21.7	21.7	12.1	mitochondrion [GO:0005739]	Q9BXW7;A8MYZ9	Q9BXW7	CECR5
6	3	3	Cathepsin D;Cathepsin D light chain;Cathepsin D heavy chain	44.552	19.2	7.8	7.8	collagen-containing extracellular matrix [GO:0062023];endosome membrane [GO:0010008];extracellular exosome [GO:0070062];extracellular region [GO:0005576];extracellular space [GO:0005615];ficolin-1-rich granule lumen [GO:1904813];integral component of membrane [GO:0016021];lysosomal lumen [GO:0043202];lysosomal membrane [GO:0005765];lysosome [GO:0005764];melanosome [GO:0042470];membrane raft [GO:0…	P07339;F8W787;A0A1B0GV23;A0A1B0GVD5;A0A1B0GWE8;C9JH19;H7C469;A0A1B0GW44;A0A1B0GVP3;A0A1B0GU92;A0A1B0GU03;F8WD96;A0A1B0GVF1	P07339;F8W787;A0A1B0GV23;A0A1B0GVD5;A0A1B0GWE8;C9JH19;H7C469;A0A1B0GW44;A0A1B0GVP3;A0A1B0GU92;A0A1B0GU03;F8WD96	CTSD
2	2	2	Cation-dependent mannose-6-phosphate receptor	30.993	11.6	11.6	11.6	clathrin-coated vesicle membrane [GO:0030665];endosome [GO:0005768];Golgi apparatus [GO:0005794];integral component of membrane [GO:0016021];integral component of plasma membrane [GO:0005887];late endosome [GO:0005770];lysosomal membrane [GO:0005765];membrane [GO:0016020];perinuclear region of cytoplasm [GO:0048471];plasma membrane [GO:0005886];trans-Golgi network [GO:0005802];trans-Golgi network…	P20645;F5GXE0;H0YGE9;F5GXU0;H0YGT2;F5H883;F5GX30	P20645;F5GXE0;H0YGE9;F5GXU0;H0YGT2;F5H883;F5GX30	M6PR
6	5	2	CCA tRNA nucleotidyltransferase 1, mitochondrial	50.127	17.5	14.5	5.8	mitochondrial matrix [GO:0005759];mitochondrion [GO:0005739];nucleoplasm [GO:0005654]	Q96Q11;A0A494C181;A0A494C1D4;F8W8C3;A0A494C1P4;C9JRS7;A0A494BZV5;A0A494C1L4;A0A494C0A0;A0A494C0Y2	Q96Q11	TRNT1
2	1	4	CCR4-NOT transcription complex subunit 11	55.215	6.9	4.7	13.1	CCR4-NOT complex [GO:0030014];cytoplasm [GO:0005737];cytosol [GO:0005829];nucleus [GO:0005634]	Q9UKZ1;H7C0C7	Q9UKZ1;H7C0C7	CNOT11
1	0	2	CD2 antigen cytoplasmic tail-binding protein 2	37.646	3.2	0	7.3	cytoplasm [GO:0005737];cytosol [GO:0005829];fibrillar center [GO:0001650];nuclear speck [GO:0016607];nucleoplasm [GO:0005654];nucleus [GO:0005634];U5 snRNP [GO:0005682]	O95400	O95400	CD2BP2
0	3	1	Cell cycle and apoptosis regulator protein 2	102.9	0	6.7	3.4	cytoplasm [GO:0005737];DBIRD complex [GO:0044609];mitochondrial matrix [GO:0005759];nuclear chromatin [GO:0000790];nucleoplasm [GO:0005654];nucleus [GO:0005634]	Q8N163;E5RFJ3;H0YC69;E5RGU7;H0YC58;E5RHH8	Q8N163;E5RFJ3;H0YC69;E5RGU7;H0YC58	CCAR2
9	4	5	Cell division cycle protein 123 homolog	39.134	27.7	11.9	18.2	cytoplasm [GO:0005737]	O75794;X6RA30;X6RKY7;X6RF82;H7BZW7	O75794;X6RA30;X6RKY7;X6RF82	CDC123
8	8	7	Cell growth-regulating nucleolar protein	43.614	26.4	20.8	25.3	cytoplasm [GO:0005737];nucleolus [GO:0005730];nucleoplasm [GO:0005654];nucleus [GO:0005634];photoreceptor outer segment [GO:0001750]	Q9NX58;D6RDJ1	Q9NX58	LYAR
5	1	8	Cellular tumor antigen p53	43.653	18.3	4.3	33.3	centrosome [GO:0005813];cytoplasm [GO:0005737];cytosol [GO:0005829];endoplasmic reticulum [GO:0005783];integral component of membrane [GO:0016021];microtubule organizing center [GO:0005815];mitochondrial matrix [GO:0005759];mitochondrion [GO:0005739];nuclear chromatin [GO:0000790];nuclear matrix [GO:0016363];nuclear membrane [GO:0031965];nucleolus [GO:0005730];nucleoplasm [GO:0005654];nucleus [GO…	P04637;J3KP33;A0A0U1RQC9;E7EQX7;E7EMR6;E7ESS1;E9PCY9;S4R334;A0A087WXZ1;A0A087WT22;A0A087X1Q1;E9PFT5	P04637;J3KP33;A0A0U1RQC9;E7EQX7;E7EMR6;E7ESS1	TP53
5	8	8	Centromere protein V	29.946	25.1	54.5	54.5	condensed chromosome kinetochore [GO:0000777];cytosol [GO:0005829];kinetochore [GO:0000776];microtubule cytoskeleton [GO:0015630];midbody [GO:0030496];nucleoplasm [GO:0005654];nucleus [GO:0005634];spindle midzone [GO:0051233]	Q7Z7K6;A0A0M3HER2	Q7Z7K6	CENPV
1	2	0	Charged multivesicular body protein 4a	25.098	6.3	13.5	0	cytoplasm [GO:0005737];cytoplasmic side of plasma membrane [GO:0009898];cytoplasmic vesicle membrane [GO:0030659];cytosol [GO:0005829];ESCRT III complex [GO:0000815];integral component of membrane [GO:0016021];late endosome membrane [GO:0031902];membrane coat [GO:0030117];midbody [GO:0030496];multivesicular body [GO:0005771];nucleus [GO:0005634]	Q9BY43;H0YIN6;E9PQI5;E9PQ80;E9PSI1	Q9BY43;H0YIN6;E9PQI5;E9PQ80;E9PSI1	CHMP4A
2	2	1	Charged multivesicular body protein 4b	24.95	11.2	11.2	6.2	cytoplasm [GO:0005737];cytoplasmic side of plasma membrane [GO:0009898];cytosol [GO:0005829];endosome [GO:0005768];ESCRT III complex [GO:0000815];extracellular exosome [GO:0070062];late endosome membrane [GO:0031902];membrane coat [GO:0030117];midbody [GO:0030496];multivesicular body [GO:0005771];nuclear envelope [GO:0005635];nucleus [GO:0005634];vesicle [GO:0031982]	Q9H444	Q9H444	CHMP4B
0	3	0	Charged multivesicular body protein 5	24.57	0	15.5	0	cytosol [GO:0005829];endosome membrane [GO:0010008];extracellular exosome [GO:0070062];multivesicular body [GO:0005771];nucleus [GO:0005634]	Q9NZZ3	Q9NZZ3	CHMP5
5	7	4	Chitinase domain-containing protein 1	44.94	14	25.2	12	extracellular exosome [GO:0070062];extracellular region [GO:0005576];extracellular space [GO:0005615];late endosome [GO:0005770];lysosomal lumen [GO:0043202];lysosome [GO:0005764];membrane [GO:0016020];nucleus [GO:0005634];trans-Golgi network [GO:0005802]	Q9BWS9;E9PI70;E9PIP0;E9PRL3;E9PPH0;E9PPA0;E9PKF1;H0YDL6;H0YCC4;H0YC89	Q9BWS9;E9PI70;E9PIP0;E9PRL3;E9PPH0;E9PPA0	CHID1
2	1	3	Chitobiosyldiphosphodolichol beta-mannosyltransferase	52.518	6.5	3.7	8.6	endoplasmic reticulum [GO:0005783];endoplasmic reticulum membrane [GO:0005789];integral component of membrane [GO:0016021];membrane [GO:0016020]	Q9BT22;A0A804HKK4;A0A804HLB7;A0A804HKX7;A0A804HJL6;A0A804HKJ4;K7EID2;A0A804HKU4;A0A804HIG6;A0A804HJQ1;A0A804HHW1;K7EPU3	Q9BT22;A0A804HKK4;A0A804HLB7;A0A804HKX7;A0A804HJL6;A0A804HKJ4;K7EID2;A0A804HKU4;A0A804HIG6;A0A804HJQ1	ALG1
1	7	0	Chloride intracellular channel protein 1	26.922	7.5	45.2	0	blood microparticle [GO:0072562];brush border [GO:0005903];chloride channel complex [GO:0034707];cytoplasm [GO:0005737];extracellular exosome [GO:0070062];extracellular space [GO:0005615];membrane [GO:0016020];mitochondrion [GO:0005739];nuclear envelope [GO:0005635];nuclear membrane [GO:0031965];nucleus [GO:0005634];perinuclear region of cytoplasm [GO:0048471];plasma membrane [GO:0005886];vesicle…	O00299	O00299	CLIC1
2	0	0	Choline-phosphate cytidylyltransferase A;Choline-phosphate cytidylyltransferase B	41.731	9.8	0	0	cytoplasm [GO:0005737];cytosol [GO:0005829];endoplasmic reticulum [GO:0005783];endoplasmic reticulum membrane [GO:0005789];glycogen granule [GO:0042587];nuclear envelope [GO:0005635];plasma membrane [GO:0005886]	P49585;H7BZN1;H7C1T3;C9J050;C9JEJ2;Q9Y5K3;C9J2E1	P49585;H7BZN1;H7C1T3;C9J050;C9JEJ2;Q9Y5K3;C9J2E1	PCYT1A;PCYT1B
1	2	2	Chromobox protein homolog 8	43.395	4.9	5.9	5.9	heterochromatin [GO:0000792];nuclear chromatin [GO:0000790];nucleoplasm [GO:0005654];nucleus [GO:0005634];PcG protein complex [GO:0031519];PRC1 complex [GO:0035102]	Q9HC52;C9J6K3;C9JM54	Q9HC52	CBX8
16	20	16	Citrate synthase, mitochondrial;Citrate synthase	51.712	42.7	52.4	36.3	endoplasmic reticulum [GO:0005783];extracellular exosome [GO:0070062];integral component of membrane [GO:0016021];mitochondrial matrix [GO:0005759];mitochondrion [GO:0005739];nucleus [GO:0005634]	O75390;B4DJV2;A0A0C4DGI3;H0YIC4;F8VPA1;F8VRI6;H0YH82;F8VPF9;F8W1S4;F8VR34;F8W4S1;F8VX68;F8VRP1;F8VTT8;F8VX07;F8VZK9;F8VWQ5;F8W642;F8VU34;F8W031;F8W0J2;F8VP03	O75390;B4DJV2;A0A0C4DGI3	CS
0	1	1	Clathrin heavy chain 1;Clathrin heavy chain	191.61	0	0.4	0.4	clathrin coat [GO:0030118];clathrin coat of coated pit [GO:0030132];clathrin coat of trans-Golgi network vesicle [GO:0030130];clathrin complex [GO:0071439];clathrin-coated endocytic vesicle [GO:0045334];clathrin-coated endocytic vesicle membrane [GO:0030669];clathrin-coated vesicle [GO:0030136];cytosol [GO:0005829];endolysosome membrane [GO:0036020];endosome [GO:0005768];extracellular exosome [GO…	Q00610;A0A087WVQ6;J3QL20;J3KSQ2;J3KS13	Q00610;A0A087WVQ6;J3QL20;J3KSQ2;J3KS13	CLTC
1	3	0	Clathrin light chain A	27.076	3.6	10.5	0	clathrin coat [GO:0030118];clathrin coat of coated pit [GO:0030132];clathrin coat of trans-Golgi network vesicle [GO:0030130];clathrin complex [GO:0071439];clathrin vesicle coat [GO:0030125];clathrin-coated endocytic vesicle [GO:0045334];cytoplasmic vesicle [GO:0031410];cytosol [GO:0005829];endolysosome membrane [GO:0036020];membrane [GO:0016020];plasma membrane [GO:0005886];postsynaptic endocyti…	P09496;F8WF69;C9J8P9	P09496;F8WF69	CLTA
4	0	6	Cleavage stimulation factor subunit 1	48.357	11.8	0	20.6	mRNA cleavage stimulating factor complex [GO:0005848];nucleoplasm [GO:0005654]	Q05048;A0A0A0MSZ9;A3KFI9	Q05048;A0A0A0MSZ9	CSTF1
3	1	0	Coiled-coil domain-containing protein 137	33.231	13.5	3.8	0	chromosome [GO:0005694];fibrillar center [GO:0001650];nucleolus [GO:0005730]	Q6PK04;I3L0U5	Q6PK04;I3L0U5	CCDC137
2	3	3	Coiled-coil domain-containing protein 51	45.811	7.5	11.4	10.9	integral component of mitochondrial inner membrane [GO:0031305];mitochondrial ATP-gated potassium channel complex [GO:0062157]	Q96ER9;C9JSW8	Q96ER9	CCDC51
1	0	1	Complement C4-B;Complement C4 beta chain;Complement C4-B alpha chain;C4a anaphylatoxin;C4b-B;C4d-B;Complement C4 gamma chain;Complement C4-A;Complement C4 beta chain;Complement C4-A alpha chain;C4a anaphylatoxin;C4b-A;C4d-A;Complement C4 gamma chain	192.75	0.6	0	0.6	axon [GO:0030424];blood microparticle [GO:0072562];dendrite [GO:0030425];endoplasmic reticulum lumen [GO:0005788];extracellular exosome [GO:0070062];extracellular region [GO:0005576];extracellular space [GO:0005615];neuronal cell body [GO:0043025];other organism cell [GO:0044216];plasma membrane [GO:0005886];synapse [GO:0045202]	P0C0L5;P0C0L4;A0A3B3ISA6;F5GXS0;A0A140TA49;A0A140TA44;A0A140TA32;A0A140TA29;A0A0G2JL54;A0A0G2JPR0	P0C0L5;P0C0L4;A0A3B3ISA6;F5GXS0;A0A140TA49;A0A140TA44;A0A140TA32;A0A140TA29;A0A0G2JL54;A0A0G2JPR0	C4B;C4A
5	10	3	Complement component 1 Q subcomponent-binding protein, mitochondrial	31.362	36.9	62.8	21.6	cell surface [GO:0009986];cytoplasm [GO:0005737];cytosol [GO:0005829];extracellular space [GO:0005615];membrane [GO:0016020];mitochondrial matrix [GO:0005759];mitochondrion [GO:0005739];nucleolus [GO:0005730];nucleus [GO:0005634];plasma membrane [GO:0005886]	Q07021;I3L3Q7;I3L3B0	Q07021;I3L3Q7;I3L3B0	C1QBP
10	10	10	COP9 signalosome complex subunit 2	51.596	27.1	28.4	23	COP9 signalosome [GO:0008180];cytoplasm [GO:0005737];cytosol [GO:0005829];nucleoplasm [GO:0005654]	P61201;B4DIH5;H0YKU5;H0YM03;H0YMC2	P61201;B4DIH5	COPS2
4	7	7	COP9 signalosome complex subunit 3	47.873	13.7	25.5	25.5	COP9 signalosome [GO:0008180];cytoplasm [GO:0005737];cytosol [GO:0005829];nucleoplasm [GO:0005654]	Q9UNS2;H7C3P9;C9JLV5;J3QKR0;J3KTQ1;K7ES36;J3QL22;J3QS85;K7ELN6	Q9UNS2;H7C3P9	COPS3
14	14	10	COP9 signalosome complex subunit 4	46.268	48.5	49	35.5	cell junction [GO:0030054];COP9 signalosome [GO:0008180];cytosol [GO:0005829];nuclear speck [GO:0016607];nucleoplasm [GO:0005654];nucleus [GO:0005634];synaptic vesicle [GO:0008021]	Q9BT78;D6RAX7;D6RFN0;D6RD63	Q9BT78;D6RAX7;D6RFN0;D6RD63	COPS4
3	8	0	COP9 signalosome complex subunit 5	37.578	11.1	27.2	0	COP9 signalosome [GO:0008180];cytoplasm [GO:0005737];cytosol [GO:0005829];eukaryotic translation initiation factor 3 complex [GO:0005852];nucleoplasm [GO:0005654];nucleus [GO:0005634];perinuclear region of cytoplasm [GO:0048471];synaptic vesicle [GO:0008021]	Q92905;E5RHH5;E5RHF2	Q92905;E5RHH5	COPS5
1	7	0	COP9 signalosome complex subunit 6	36.163	2.1	28.1	0	COP9 signalosome [GO:0008180];cytoplasm [GO:0005737];cytosol [GO:0005829];nucleoplasm [GO:0005654];perinuclear region of cytoplasm [GO:0048471]	Q7L5N1;E7EM64;H7C3T0	Q7L5N1;E7EM64	COPS6
1	2	1	Copine-1	59.058	1.7	5.4	1.7	azurophil granule membrane [GO:0035577];cytoplasm [GO:0005737];cytosol [GO:0005829];extracellular exosome [GO:0070062];membrane [GO:0016020];nuclear membrane [GO:0031965];nucleoplasm [GO:0005654];nucleus [GO:0005634];plasma membrane [GO:0005886]	Q99829;F2Z2V0;B0QZ18;A6PVH9;H0Y524;Q5JX45;E7ENH5;Q5JX56;Q5JX58;Q5JX59;Q5JX61;Q5JX60;Q5JX44;Q5JX52	Q99829;F2Z2V0;B0QZ18;A6PVH9;H0Y524;Q5JX45;E7ENH5	CPNE1
2	1	4	Copine-3	60.13	4.7	1.7	11.2	axon [GO:0030424];azurophil granule membrane [GO:0035577];cell junction [GO:0030054];clathrin-coated endocytic vesicle [GO:0045334];cytoplasm [GO:0005737];cytosol [GO:0005829];dendrite [GO:0030425];endosome [GO:0005768];extracellular exosome [GO:0070062];extracellular space [GO:0005615];focal adhesion [GO:0005925];membrane [GO:0016020];mitochondrion [GO:0005739];neuron projection [GO:0043005];nuc…	O75131;H0YB26;Q86YQ8;Q96A23;Q9UBL6;Q8IYJ1;Q96FN4;Q9HCH3;A0A087WYQ3;E7ENV7;O95741	O75131	CPNE3
15	18	16	Core histone macro-H2A.1;Histone H2A	39.617	57.3	67.5	57.3	Barr body [GO:0001740];condensed chromosome [GO:0000793];extracellular exosome [GO:0070062];nuclear chromatin [GO:0000790];nuclear chromosome [GO:0000228];nuclear chromosome, telomeric region [GO:0000784];nucleolus [GO:0005730];nucleoplasm [GO:0005654];nucleosome [GO:0000786];nucleus [GO:0005634];pericentric heterochromatin [GO:0005721];sex chromatin [GO:0001739]	O75367;B4DJC3;D6RCF2;A0A7I2V4D9;A0A7I2YQB9	O75367;B4DJC3	H2AFY
6	10	6	Core histone macro-H2A.2;Histone H2A	40.058	23.1	38.4	23.1	Barr body [GO:0001740];extracellular exosome [GO:0070062];nuclear chromatin [GO:0000790];nuclear chromosome, telomeric region [GO:0000784];nucleoplasm [GO:0005654];nucleosome [GO:0000786]	Q9P0M6;A0A7I2V412;A0A7I2V423;A0A7I2YQD6;Q5SQT3;A0A7I2YQR8;A0A7I2V2N7;A0A7I2V6E9;A0A7I2V633;A0A7I2V5G0;A0A7I2V3R0;A0A7I2V5A9;A0A7I2V3B3;A0A7I2YQF0;A0A7I2V3M7;A0A7I2V3C2;A0A7I2V3Z8;A0A7I2V522;A0A7I2V583	Q9P0M6;A0A7I2V412;A0A7I2V423;A0A7I2YQD6;Q5SQT3	H2AFY2
4	2	8	Coronin-1C;Coronin	53.248	15.8	10.3	24.5	actin cytoskeleton [GO:0015629];cell cortex [GO:0005938];endosome membrane [GO:0010008];flotillin complex [GO:0016600];focal adhesion [GO:0005925];lamellipodium [GO:0030027];lateral plasma membrane [GO:0016328];ruffle membrane [GO:0032587];sarcolemma [GO:0042383];sarcomere [GO:0030017];synapse [GO:0045202]	Q9ULV4;B4E3S0;F8W1H8;F8VUX3;F8VSA4;F8VRE9;F8VTT6;F8VVB7;H0YHL7;F8VV53	Q9ULV4;B4E3S0	CORO1C
1	1	2	COUP transcription factor 1;COUP transcription factor 2	46.155	3.3	3.3	5.7	cytosol [GO:0005829];nuclear chromatin [GO:0000790];nucleoplasm [GO:0005654];nucleus [GO:0005634]	P10589;P24468;F1DAL7;F1DAL9	P10589;P24468;F1DAL7;F1DAL9	NR2F1;NR2F2
1	1	1	Coxsackievirus and adenovirus receptor	40.029	2.2	3.6	3.3	acrosomal vesicle [GO:0001669];adherens junction [GO:0005912];apicolateral plasma membrane [GO:0016327];basolateral plasma membrane [GO:0016323];bicellular tight junction [GO:0005923];cell body [GO:0044297];cell junction [GO:0030054];cell-cell junction [GO:0005911];cytoplasm [GO:0005737];extracellular region [GO:0005576];extracellular space [GO:0005615];filopodium [GO:0030175];growth cone [GO:003…	P78310	P78310	CXADR
3	3	3	Craniofacial development protein 1	33.592	15.4	15.4	15.4	condensed chromosome kinetochore [GO:0000777]	Q9UEE9	Q9UEE9	CFDP1
23	23	22	Creatine kinase B-type	42.644	76.9	85.6	84.3	cytosol [GO:0005829];dendrite [GO:0030425];extracellular exosome [GO:0070062];extracellular space [GO:0005615];neuronal cell body [GO:0043025];nucleus [GO:0005634]	P12277;H0YJG0;G3V4N7;G3V461;H0YJK0;P06732;G3V2I1	P12277	CKB
13	13	10	Creatine kinase U-type, mitochondrial	47.036	41.7	38.4	28.3	mitochondrial inner membrane [GO:0005743];mitochondrion [GO:0005739]	P12532;F8WCN3;C9JSQ1;C9J995;C9J8F6;C9JT96;C9JJX8;C9J6W7	P12532;F8WCN3;C9JSQ1	CKMT1A;CKMT1B
8	7	5	Crk-like protein	33.777	39.6	35.6	27.4	cytosol [GO:0005829];extrinsic component of postsynaptic membrane [GO:0098890];neuromuscular junction [GO:0031594];nucleoplasm [GO:0005654];protein-containing complex [GO:0032991]	P46109	P46109	CRKL
8	8	9	C-terminal-binding protein 1	47.535	23.9	23.9	22	cytoplasm [GO:0005737];nucleoplasm [GO:0005654];nucleus [GO:0005634];transcription repressor complex [GO:0017053]	Q13363;D6RAX2;E9PGB1;E7ESU7;E7EPF8;H0Y8W7;H0Y9M9;E7EUB3;H0Y8U5	Q13363;D6RAX2	CTBP1
9	8	9	C-terminal-binding protein 2	48.944	27.9	25.8	25.8	GABA-ergic synapse [GO:0098982];glutamatergic synapse [GO:0098978];nucleus [GO:0005634];photoreceptor ribbon synapse [GO:0098684];presynaptic active zone cytoplasmic component [GO:0098831];presynaptic cytosol [GO:0099523];transcription repressor complex [GO:0017053]	P56545;A0A087WYL1	P56545	CTBP2
4	3	5	CUGBP Elav-like family member 1	52.063	10.1	7.4	11.7	cytoplasm [GO:0005737];cytoplasmic stress granule [GO:0010494];membrane [GO:0016020];nucleoplasm [GO:0005654];nucleus [GO:0005634];perinucleolar compartment [GO:0097356];ribonucleoprotein complex [GO:1990904]	Q92879;G5EA30;F5H4Y5;E9PQK4;E9PSH0;F5H0D8;E9PKU1;E9PKA1	Q92879;G5EA30;F5H4Y5;E9PQK4;E9PSH0;F5H0D8;E9PKU1	CELF1
1	1	2	CUGBP Elav-like family member 2	54.284	2	2	5.1	cytoplasm [GO:0005737];nucleus [GO:0005634];ribonucleoprotein complex [GO:1990904]	O95319;V9GYD9;Q5VZZ6;A0A0J9YX66;A0A1B0GU44;E9PC62;A0A1B0GUN8;A0A0J9YXJ0;V9GY47;A0A0J9YXK1	O95319;V9GYD9;Q5VZZ6;A0A0J9YX66;A0A1B0GU44;E9PC62;A0A1B0GUN8;A0A0J9YXJ0;V9GY47;A0A0J9YXK1	CELF2
1	2	0	Cullin-associated NEDD8-dissociated protein 1	136.37	1.1	3.5	0	cullin-RING ubiquitin ligase complex [GO:0031461];cytoplasm [GO:0005737];cytosol [GO:0005829];extracellular exosome [GO:0070062];extracellular region [GO:0005576];ficolin-1-rich granule lumen [GO:1904813];Golgi apparatus [GO:0005794];membrane [GO:0016020];nucleoplasm [GO:0005654];nucleus [GO:0005634];secretory granule lumen [GO:0034774];ubiquitin ligase complex [GO:0000151]	Q86VP6;H0YH27	Q86VP6	CAND1
2	6	1	Cyclin-dependent kinase 1	34.095	6.1	25.6	2.7	centrosome [GO:0005813];cyclin B1-CDK1 complex [GO:0097125];cyclin-dependent protein kinase holoenzyme complex [GO:0000307];cytoplasm [GO:0005737];cytosol [GO:0005829];endoplasmic reticulum membrane [GO:0005789];extracellular exosome [GO:0070062];membrane [GO:0016020];midbody [GO:0030496];mitochondrial matrix [GO:0005759];mitochondrion [GO:0005739];mitotic spindle [GO:0072686];nuclear chromosome,…	P06493;A0A024QZP7;A0A087WZZ9;E5RIU6	P06493;A0A024QZP7;A0A087WZZ9;E5RIU6	CDK1;CDC2
1	4	1	Cyclin-dependent kinase 6	36.938	2.5	17.8	2.5	centrosome [GO:0005813];cyclin D2-CDK6 complex [GO:0097132];cyclin-dependent protein kinase holoenzyme complex [GO:0000307];cytoplasm [GO:0005737];cytosol [GO:0005829];mediator complex [GO:0016592];nucleoplasm [GO:0005654];nucleus [GO:0005634];ruffle [GO:0001726]	Q00534	Q00534	CDK6
5	4	3	Cyclin-dependent kinase 9	42.777	13.4	10.5	8.1	axon [GO:0030424];bicellular tight junction [GO:0005923];Cajal body [GO:0015030];centrosome [GO:0005813];chromatin [GO:0000785];chromosome [GO:0005694];chromosome, telomeric region [GO:0000781];condensed chromosome [GO:0000793];cyclin A1-CDK2 complex [GO:0097123];cyclin A2-CDK2 complex [GO:0097124];cyclin D2-CDK4 complex [GO:0097129];cyclin E1-CDK2 complex [GO:0097134];cyclin E2-CDK2 complex [GO:…	P50750;Q9NYV4;A0A087X209;A0A2R8Y4Z0;J3QSD7;A0A2R8Y7W5;A0A2R8YF61;F5H6Z0;A0A2R8YD28;F8VZZ0;A0A2R8Y644;E5RGN0;A0A2R8YEB7;E7EUK8;G3V5T9;F8VYH9;H0YAZ9;A0A087WZU2;F8VXD2;Q14004;Q00526;Q00536;Q00537;P24941;O94921;Q07002;Q00535;P11802;X6RE90;Q96Q40;Q9BVE2;F8VWX7;F8VTV8;F8VZ51;K7EJ83;E7ESI2	P50750	CDK9
0	2	0	Cyclin-H	37.643	0	8.7	0	CAK-ERCC2 complex [GO:0070516];cyclin-dependent protein kinase activating kinase holoenzyme complex [GO:0019907];nucleoplasm [GO:0005654];nucleus [GO:0005634];transcription factor TFIIH core complex [GO:0000439];transcription factor TFIIH holo complex [GO:0005675];transcription factor TFIIK complex [GO:0070985]	P51946;A0A2R8YEM2;D6RHI7;D6RG18	P51946;A0A2R8YEM2;D6RHI7;D6RG18	CCNH
1	3	2	Cystathionine gamma-lyase	44.508	2.7	10.9	5.9	cytoplasm [GO:0005737];cytosol [GO:0005829];extracellular exosome [GO:0070062]	P32929	P32929	CTH
10	8	6	Cysteine and histidine-rich domain-containing protein 1	37.489	40.7	31	23.8		Q9UHD1;E9PPQ5;E9PHZ2;E9PIZ4;E9PSD5;E9PL00;E9PIF7	Q9UHD1;E9PPQ5	CHORDC1
2	0	2	Cysteine desulfurase, mitochondrial	50.195	5.9	0	5.9	cytosol [GO:0005829];mitochondrial matrix [GO:0005759];mitochondrion [GO:0005739];nucleoplasm [GO:0005654];nucleus [GO:0005634]	Q9Y697;H7C0I5;H0YGN5;F2Z2E7	Q9Y697;H7C0I5;H0YGN5	NFS1
6	5	3	Cysteine protease ATG4B	44.294	23.4	19.3	11.2	cytoplasm [GO:0005737];cytosol [GO:0005829]	Q9Y4P1;C9JIK8;F2Z2K8;C9J1C1;H0Y2Y0	Q9Y4P1;C9JIK8	ATG4B
13	18	15	Cytochrome b-c1 complex subunit 1, mitochondrial	52.645	39.8	54.8	41.9	cytosol [GO:0005829];mitochondrial inner membrane [GO:0005743];mitochondrial respirasome [GO:0005746];mitochondrial respiratory chain complex III [GO:0005750];mitochondrion [GO:0005739]	P31930	P31930	UQCRC1
16	18	15	Cytochrome b-c1 complex subunit 2, mitochondrial	48.442	53.2	53.6	48.8	mitochondrial inner membrane [GO:0005743];mitochondrial respiratory chain complex III [GO:0005750];mitochondrial respiratory chain complex IV [GO:0005751];mitochondrion [GO:0005739];nucleoplasm [GO:0005654]	P22695;H3BRG4;H3BSJ9;H3BP04;H3BUE4;H3BUI9;A0A087WVZ4	P22695;H3BRG4;H3BSJ9	UQCRC2
0	2	0	Cytochrome P450 20A1	52.432	0	5.4	0	integral component of membrane [GO:0016021];membrane [GO:0016020]	Q6UW02;E9PHG5;Q8WZ13;F8WBE2;C9J8K7	Q6UW02;E9PHG5;Q8WZ13;F8WBE2;C9J8K7	CYP20A1
1	1	1	Cytochrome P450 4X1	58.875	2	2.4	2	endoplasmic reticulum membrane [GO:0005789];integral component of membrane [GO:0016021]	Q8N118	Q8N118	CYP4X1
0	0	1	Cytokine receptor-like factor 3	49.765	0	0	2.5	cytoplasm [GO:0005737];cytosol [GO:0005829];nucleus [GO:0005634];plasma membrane [GO:0005886]	Q8IUI8	Q8IUI8	CRLF3
1	0	5	Cytoplasmic dynein 1 light intermediate chain 2	54.099	2.4	0	15.2	centrosome [GO:0005813];cytoplasm [GO:0005737];cytoplasmic dynein complex [GO:0005868];cytosol [GO:0005829];kinetochore [GO:0000776];late endosome [GO:0005770];lysosome [GO:0005764];membrane [GO:0016020];microtubule [GO:0005874]	O43237;J3KRZ2;J3KRI4;H3BUM4;B4E2E0	O43237	DYNC1LI2
0	2	1	Cytoplasmic tRNA 2-thiolation protein 1	36.45	0	9.5	2.3	cytosol [GO:0005829];cytosolic tRNA wobble base thiouridylase complex [GO:0002144]	Q7Z7A3	Q7Z7A3	CTU1
9	0	18	Cytosol aminopeptidase	56.166	23.5	0	49.1	cytoplasm [GO:0005737];cytosol [GO:0005829];extracellular exosome [GO:0070062];focal adhesion [GO:0005925];midbody [GO:0030496];nucleoplasm [GO:0005654];nucleus [GO:0005634];trans-Golgi network [GO:0005802]	P28838;H0Y9Q1;H0Y983	P28838	LAP3
14	11	13	Cytosolic acyl coenzyme A thioester hydrolase	41.796	35.8	32.6	34.7	cytosol [GO:0005829];extracellular exosome [GO:0070062];mitochondrion [GO:0005739];nucleoplasm [GO:0005654]	O00154;K7EKP8;Q6ZUV0	O00154;K7EKP8	ACOT7
5	4	0	Cytosolic Fe-S cluster assembly factor NUBP1	34.534	25.3	22.5	0	centriole [GO:0005814];cilium [GO:0005929];cytosol [GO:0005829];nucleus [GO:0005634];plasma membrane [GO:0005886]	P53384;I3L531;I3L3A0;REV__H0YBE5;REV__Q8N7X0;REV__A0A7P0T963	P53384;I3L531	NUBP1
15	2	15	Cytosolic non-specific dipeptidase	52.878	43.6	5.3	46.3	cytosol [GO:0005829];extracellular exosome [GO:0070062];nucleoplasm [GO:0005654]	Q96KP4;J3QKT2;A0A087WYZ1;J3KSV5;J3QRD0;J3QL02;J3QKQ0;J3QLU1;J3QR27;J3QQN6;J3QRA8;A0A087WVS2;J3KRD5;J3QRH4;J3KSS4;J3KRJ8;J3QRP4	Q96KP4;J3QKT2	CNDP2
11	5	15	D-3-phosphoglycerate dehydrogenase	56.65	28.1	13.7	34.1	cytosol [GO:0005829];extracellular exosome [GO:0070062]	O43175;A0A286YF22;A0A2C9F2M7;A0A286YFA2;A0A286YFL2;A0A286YFM8;A0A286YER3;A0A286YFC8;A0A286YFB2;A0A286YF34;A0A286YF78;A0A286YFF3;A0A286YFK5;A0A286YFE1	O43175;A0A286YF22;A0A2C9F2M7;A0A286YFA2;A0A286YFL2;A0A286YFM8	PHGDH
5	6	7	DAZ-associated protein 1	43.383	17.9	24.3	24.3	cytosol [GO:0005829];nucleoplasm [GO:0005654];protein-containing complex [GO:0032991];ribonucleoprotein complex [GO:1990904]	Q96EP5;K7EQ55;K7EK33;K7EQ02	Q96EP5;K7EQ55;K7EK33;K7EQ02	DAZAP1
2	1	4	DDB1- and CUL4-associated factor 13	51.402	6.5	3.6	11	cell junction [GO:0030054];centrosome [GO:0005813];Cul4-RING E3 ubiquitin ligase complex [GO:0080008];cytosol [GO:0005829];nucleolus [GO:0005730];nucleoplasm [GO:0005654];small-subunit processome [GO:0032040]	Q9NV06;A0A087WT20;B3KME9;A0A087X1F8	Q9NV06;A0A087WT20;B3KME9	DCAF13
6	7	4	DDB1- and CUL4-associated factor 7	38.926	24.6	27.2	15.5	Cul4-RING E3 ubiquitin ligase complex [GO:0080008];cytoplasm [GO:0005737];cytosol [GO:0005829];nuclear body [GO:0016604];nuclear matrix [GO:0016363];nucleoplasm [GO:0005654];nucleus [GO:0005634];protein-containing complex [GO:0032991]	P61962;A0A087WWI6	P61962;A0A087WWI6	DCAF7
5	5	5	DDRGK domain-containing protein 1	35.61	26.8	25.2	26.8	cytoplasm [GO:0005737];endoplasmic reticulum [GO:0005783];endoplasmic reticulum membrane [GO:0005789];nucleolus [GO:0005730]	Q96HY6;A0A0A0MRX2	Q96HY6;A0A0A0MRX2	DDRGK1
1	0	1	Decapping and exoribonuclease protein	44.928	5.1	0	2	cytosol [GO:0005829];nucleoplasm [GO:0005654];nucleus [GO:0005634];plasma membrane [GO:0005886]	O77932;F8WC68	O77932;F8WC68	DXO
1	5	0	Dehydrogenase/reductase SDR family member 7	38.298	5.9	25.1	0	membrane [GO:0016020]	Q9Y394;H0YJ66;H0YJE4;H0YJR8;G3V5J0	Q9Y394;H0YJ66;H0YJE4	DHRS7
2	0	4	Delta(24)-sterol reductase	60.101	4.3	0	9.5	cytoplasm [GO:0005737];cytoskeleton [GO:0005856];cytosol [GO:0005829];endoplasmic reticulum [GO:0005783];endoplasmic reticulum membrane [GO:0005789];Golgi membrane [GO:0000139];integral component of membrane [GO:0016021];membrane [GO:0016020];nucleus [GO:0005634]	Q15392;A0A0A0MTI1	Q15392;A0A0A0MTI1	DHCR24
1	5	1	Delta(3,5)-Delta(2,4)-dienoyl-CoA isomerase, mitochondrial	35.816	3	21	3	cytosol [GO:0005829];extracellular exosome [GO:0070062];membrane [GO:0016020];mitochondrion [GO:0005739];peroxisomal matrix [GO:0005782];peroxisome [GO:0005777]	Q13011;M0R248;M0QZW4;M0QXS7;M0R1A2	Q13011;M0R248;M0QZW4	ECH1
0	1	0	Delta-aminolevulinic acid dehydratase	36.294	0	11.5	0	cytosol [GO:0005829];extracellular exosome [GO:0070062];extracellular region [GO:0005576];ficolin-1-rich granule lumen [GO:1904813];nucleus [GO:0005634];secretory granule lumen [GO:0034774]	P13716;B7ZBK6	P13716;B7ZBK6	ALAD
4	9	5	Deoxyhypusine synthase	40.97	17.1	34.1	18.7	cytoplasm [GO:0005737];cytosol [GO:0005829]	P49366;A0A087WZK0;Q5J8M5;M0R253;M0QX43;A0A3B3IU31;M0R1T2;B4E3M2;M0R0V2;M0R264;M0R1T4	P49366;A0A087WZK0;Q5J8M5	DHPS
13	17	11	Developmentally-regulated GTP-binding protein 1	40.542	47.7	60.8	39.8	cytoplasm [GO:0005737];cytosol [GO:0005829];membrane [GO:0016020];nuclear body [GO:0016604];nucleus [GO:0005634];polysome [GO:0005844]	Q9Y295;F8WEE0;H0YI06	Q9Y295	DRG1
4	7	4	Developmentally-regulated GTP-binding protein 2	40.746	14.3	29.4	15.7	cytoplasm [GO:0005737];cytosol [GO:0005829];intracellular membrane-bounded organelle [GO:0043231];membrane [GO:0016020];nucleoplasm [GO:0005654];nucleus [GO:0005634]	P55039;A8MZF9;J3QRI9;J3QKW7;J3KRL5;J3QR71;J3QL90;J3QKV7;J3QLF3	P55039;A8MZF9	DRG2
6	4	13	Dihydrolipoyl dehydrogenase, mitochondrial;Dihydrolipoyl dehydrogenase	54.177	15.7	11.4	34.6	acrosomal matrix [GO:0043159];acrosomal vesicle [GO:0001669];mitochondrial matrix [GO:0005759];mitochondrion [GO:0005739];motile cilium [GO:0031514];nucleoplasm [GO:0005654];nucleus [GO:0005634];oxoglutarate dehydrogenase complex [GO:0045252];pyruvate dehydrogenase complex [GO:0045254]	P09622;E9PEX6;F8WDM5;A0A1W2PR83;F2Z2E3	P09622;E9PEX6	DLD
8	9	8	Dihydrolipoyllysine-residue succinyltransferase component of 2-oxoglutarate dehydrogenase complex, mitochondrial	48.755	19.6	20.8	20.8	membrane [GO:0016020];mitochondrial matrix [GO:0005759];mitochondrion [GO:0005739];nucleus [GO:0005634];oxoglutarate dehydrogenase complex [GO:0045252]	P36957;Q86SW4;H0YJF9;G3V5M3;G3V3F0	P36957	DLST
2	2	2	Dihydroorotate dehydrogenase (quinone), mitochondrial	42.867	6.8	6.8	6.8	cytosol [GO:0005829];integral component of membrane [GO:0016021];mitochondrial inner membrane [GO:0005743];mitochondrion [GO:0005739];neuronal cell body [GO:0043025];nucleoplasm [GO:0005654]	Q02127;I3NI32;J3QRJ4;J3QRQ3;I3L449	Q02127;I3NI32	DHODH
1	2	1	Dimethyladenosine transferase 1, mitochondrial	39.542	4	6.4	4	mitochondrial matrix [GO:0005759];mitochondrial nucleoid [GO:0042645]	Q8WVM0	Q8WVM0	TFB1M
0	2	0	Dimethyladenosine transferase 2, mitochondrial	45.348	0	7.3	0	mitochondrial matrix [GO:0005759];mitochondrial nucleoid [GO:0042645];mitochondrion [GO:0005739]	Q9H5Q4	Q9H5Q4	TFB2M
2	2	3	Diphosphomevalonate decarboxylase	43.404	5.8	14.2	11	cytosol [GO:0005829]	P53602;H3BP35;H3BRZ1;H3BVC4;H3BQ47	P53602;H3BP35	MVD
5	4	4	Diphthamide biosynthesis protein 1	46.93	13.1	10.1	10.3	cell junction [GO:0030054];cytosol [GO:0005829];nucleoplasm [GO:0005654]	I3L1H5;A0A6Q8JGF9;Q9BZG8;I3L3X9;U3KQN3;A0A0A0MTR4	I3L1H5;A0A6Q8JGF9;Q9BZG8	DPH1
1	3	0	Diphthine synthase	31.651	3.2	19.3	0	cytosol [GO:0005829]	Q9H2P9	Q9H2P9	DPH5
7	6	4	DNA fragmentation factor subunit alpha	36.521	27.2	32.9	18.1	cytosol [GO:0005829];nuclear chromatin [GO:0000790];nucleoplasm [GO:0005654];nucleus [GO:0005634];plasma membrane [GO:0005886];protein-containing complex [GO:0032991]	O00273;K7ERT1	O00273	DFFA
1	1	0	DNA fragmentation factor subunit beta	39.109	5.6	5.3	0	cytoplasm [GO:0005737];cytosol [GO:0005829];nuclear chromatin [GO:0000790];nucleolus [GO:0005730];nucleoplasm [GO:0005654];nucleus [GO:0005634];protein-containing complex [GO:0032991]	O76075;B4DZS0	O76075;B4DZS0	DFFB
1	2	0	DNA polymerase beta	38.177	3.3	8.7	0	cytoplasm [GO:0005737];microtubule [GO:0005874];nucleoplasm [GO:0005654];nucleus [GO:0005634];protein-containing complex [GO:0032991];spindle microtubule [GO:0005876]	P06746;H0YBX1;H0YAV8;H0YBJ0;E7EW18	P06746;H0YBX1;H0YAV8;H0YBJ0;E7EW18	POLB
7	2	5	DNA polymerase delta subunit 2	51.289	20.7	6	19.4	delta DNA polymerase complex [GO:0043625];DNA polymerase complex [GO:0042575];nucleoplasm [GO:0005654];nucleus [GO:0005634];zeta DNA polymerase complex [GO:0016035]	P49005;A0A087WWF6;F8W8R3;C9JLE1;C9IZD2;C9J8Z7;C9JHC7;H7C1B3	P49005;A0A087WWF6;F8W8R3;C9JLE1	POLD2
1	1	5	DNA primase large subunit	58.805	2.2	2.2	11.8	alpha DNA polymerase:primase complex [GO:0005658];nucleoplasm [GO:0005654]	P49643;A0A5F9ZHU7;A0A096LP51	P49643;A0A5F9ZHU7	PRIM2
6	3	4	DNA primase small subunit	49.901	19.5	10.7	15.2	alpha DNA polymerase:primase complex [GO:0005658];membrane [GO:0016020];nucleoplasm [GO:0005654]	P49642;A0A5F9ZHB6;A0A3B3ITS8;F8VSB2;F8VNY2;H0YIP2	P49642;A0A5F9ZHB6;A0A3B3ITS8	PRIM1
1	5	0	DNA repair protein RAD51 homolog 3	42.189	3.2	23.9	0	cell junction [GO:0030054];chromosome [GO:0005694];cytoplasm [GO:0005737];cytosol [GO:0005829];intracellular membrane-bounded organelle [GO:0043231];mitochondrion [GO:0005739];nucleoplasm [GO:0005654];nucleus [GO:0005634];perinuclear region of cytoplasm [GO:0048471];Rad51B-Rad51C-Rad51D-XRCC2 complex [GO:0033063];Rad51C-XRCC3 complex [GO:0033065];replication fork [GO:0005657]	O43502;J3QKK3;H7C1R0;J3QLB5;E9PI66;Q7KZJ0;J3QR58;H7C2Q5;A0A087WZ35	O43502;J3QKK3;H7C1R0	RAD51C
3	1	0	DNA repair protein XRCC3	37.849	10.7	4	0	cytoplasm [GO:0005737];cytosol [GO:0005829];mitochondrion [GO:0005739];nuclear chromosome, telomeric region [GO:0000784];nucleoplasm [GO:0005654];nucleus [GO:0005634];perinuclear region of cytoplasm [GO:0048471];Rad51C-XRCC3 complex [GO:0033065];replication fork [GO:0005657]	O43542;G3V3H9;G3V399;G3V2L7;G3V2P3;G3V5K0;G3V3C8;G3V3Q2	O43542;G3V3H9;G3V399	XRCC3
1	3	2	DNA replication licensing factor MCM3	90.98	1	4.3	3.5	alpha DNA polymerase:primase complex [GO:0005658];centrosome [GO:0005813];CMG complex [GO:0071162];MCM complex [GO:0042555];membrane [GO:0016020];nuclear chromosome, telomeric region [GO:0000784];nucleoplasm [GO:0005654];nucleus [GO:0005634];perinuclear region of cytoplasm [GO:0048471]	P25205;J3KQ69;A0A499FHX9;Q7Z6P5	P25205;J3KQ69;A0A499FHX9;Q7Z6P5	MCM3
14	17	8	DNA-(apurinic or apyrimidinic site) lyase;DNA-(apurinic or apyrimidinic site) lyase, mitochondrial	35.554	51.6	69.2	35.8	centrosome [GO:0005813];cytoplasm [GO:0005737];endoplasmic reticulum [GO:0005783];mitochondrion [GO:0005739];nuclear chromosome, telomeric region [GO:0000784];nuclear speck [GO:0016607];nucleolus [GO:0005730];nucleoplasm [GO:0005654];nucleus [GO:0005634];perinuclear region of cytoplasm [GO:0048471];ribosome [GO:0005840];transcription regulator complex [GO:0005667]	P27695;G3V3M6;G3V5Q1;G3V3C7;A0A0C4DGK8;G3V5M0;G3V359;G3V5D9;H7C4A8;G3V3Y6	P27695;G3V3M6;G3V5Q1;G3V3C7	APEX1
1	0	1	DNA/RNA-binding protein KIN17	45.373	3.1	0	3.1	cytoplasm [GO:0005737];intracellular membrane-bounded organelle [GO:0043231];nuclear matrix [GO:0016363];nucleoplasm [GO:0005654];nucleus [GO:0005634];protein-containing complex [GO:0032991]	O60870;S4R357	O60870;S4R357	KIN
0	4	0	DNA-3-methyladenine glycosylase	32.868	0	16.4	0	cytosol [GO:0005829];integral component of membrane [GO:0016021];mitochondrial nucleoid [GO:0042645];nucleoplasm [GO:0005654]	P29372;A2IDA3	P29372;A2IDA3	MPG
1	1	1	DNA-directed RNA polymerase I subunit RPA43	37.432	4.7	4.7	4.7	nucleoplasm [GO:0005654];RNA polymerase I complex [GO:0005736]	Q3B726	Q3B726	TWISTNB
1	0	4	DNA-directed RNA polymerase I subunit RPA49	47.26	2.1	0	12.4	fibrillar center [GO:0001650];nucleolus [GO:0005730];nucleoplasm [GO:0005654];RNA polymerase I complex [GO:0005736]	Q9GZS1;E7EX70	Q9GZS1;E7EX70	POLR1E
4	4	0	DNA-directed RNA polymerase II subunit RPB3	31.441	22.5	22.5	0	cytosol [GO:0005829];microtubule cytoskeleton [GO:0015630];nucleoplasm [GO:0005654];nucleus [GO:0005634];RNA polymerase II, core complex [GO:0005665]	P19387;H3BRR2	P19387;H3BRR2	POLR2C
1	1	1	DNA-directed RNA polymerase III subunit RPC4	44.395	2.3	2.3	2.3	cytosol [GO:0005829];nuclear chromatin [GO:0000790];nuclear speck [GO:0016607];nucleoplasm [GO:0005654];RNA polymerase III complex [GO:0005666]	P05423	P05423	POLR3D
1	3	0	DNA-directed RNA polymerase III subunit RPC6	35.684	3.8	16.5	0	cytosol [GO:0005829];nucleoplasm [GO:0005654];RNA polymerase III complex [GO:0005666]	Q9H1D9	Q9H1D9	POLR3F
9	6	8	DNA-directed RNA polymerases I and III subunit RPAC1	39.249	36.1	24.3	32.4	cytosol [GO:0005829];nucleoplasm [GO:0005654];nucleus [GO:0005634];RNA polymerase I complex [GO:0005736];RNA polymerase III complex [GO:0005666]	O15160;A0A2R8YEZ4;A0A2R8Y5D3;A0A2R8YEY5;E7EQB9;D6RDJ3;A0A2R8Y8D6;H0Y723	O15160;A0A2R8YEZ4;A0A2R8Y5D3;A0A2R8YEY5;E7EQB9	POLR1C
11	11	12	DnaJ homolog subfamily A member 1	44.868	38.5	42.6	38.8	cytoplasmic side of endoplasmic reticulum membrane [GO:0098554];cytosol [GO:0005829];extracellular exosome [GO:0070062];membrane [GO:0016020];microtubule cytoskeleton [GO:0015630];mitochondrion [GO:0005739];nucleus [GO:0005634];perinuclear region of cytoplasm [GO:0048471]	P31689	P31689	DNAJA1
9	12	10	DnaJ homolog subfamily A member 2	45.745	36.4	41.7	33.3	cytosol [GO:0005829];extracellular exosome [GO:0070062];membrane [GO:0016020]	O60884;I3L320;A0A087WT48	O60884	DNAJA2
8	9	9	DnaJ homolog subfamily A member 3, mitochondrial	52.488	25.4	25.4	25.4	cytoplasm [GO:0005737];cytosol [GO:0005829];extrinsic component of plasma membrane [GO:0019897];intracellular membrane-bounded organelle [GO:0043231];mitochondrial matrix [GO:0005759];mitochondrial nucleoid [GO:0042645];mitochondrion [GO:0005739];neuromuscular junction [GO:0031594];nucleus [GO:0005634];postsynaptic membrane [GO:0045211]	Q96EY1	Q96EY1	DNAJA3
10	9	8	DnaJ homolog subfamily B member 1	38.044	33.8	32.4	28.2	cytoplasm [GO:0005737];cytosol [GO:0005829];dendritic spine [GO:0043197];extracellular exosome [GO:0070062];glutamatergic synapse [GO:0098978];neuronal cell body [GO:0043025];nucleolus [GO:0005730];nucleoplasm [GO:0005654];nucleus [GO:0005634];plasma membrane [GO:0005886];sperm head [GO:0061827]	P25685;M0QXK0;A0A7I2V3K7;M0R080;M0QYT3;A0A7I2YQW1;M0R1D6;M0QZD0;Q9UDY4;M0R128;A0A1B0GX60	P25685;M0QXK0;A0A7I2V3K7;M0R080	DNAJB1
7	8	8	DnaJ homolog subfamily B member 11	40.513	27.7	24.3	27.9	endoplasmic reticulum [GO:0005783];endoplasmic reticulum lumen [GO:0005788];membrane [GO:0016020]	Q9UBS4;H7C2Y5;A0A7P0T9E8	Q9UBS4	DNAJB11
3	2	1	DnaJ homolog subfamily B member 12	41.859	9.3	5.3	3.7	endoplasmic reticulum [GO:0005783];endoplasmic reticulum membrane [GO:0005789];integral component of endoplasmic reticulum membrane [GO:0030176];integral component of membrane [GO:0016021];membrane [GO:0016020];nuclear membrane [GO:0031965]	Q9NXW2;J3KPS0;V9GYN7;V9GY70	Q9NXW2;J3KPS0;V9GYN7	DNAJB12
0	2	0	DnaJ homolog subfamily B member 6;DnaJ homolog subfamily B member 3	36.087	0	10.1	0	cytosol [GO:0005829];membrane [GO:0016020];nucleoplasm [GO:0005654];nucleus [GO:0005634];perinuclear region of cytoplasm [GO:0048471];Z disc [GO:0030018]	O75190;C9J2P2;C9J2C4;A0A0J9YX62;Q8WWF6;C9JB42;C9JDR7;C9JDX6;F8WCZ4;E9PH18	O75190;C9J2P2;C9J2C4;A0A0J9YX62;Q8WWF6;C9JB42;C9JDR7;C9JDX6;F8WCZ4;E9PH18	DNAJB6;DNAJB3
1	4	0	DnaJ homolog subfamily C member 8	29.841	3.2	25.3	0	cytosol [GO:0005829];intercellular bridge [GO:0045171];nucleoplasm [GO:0005654];nucleus [GO:0005634]	O75937;S4R3J5	O75937	DNAJC8
0	4	0	DnaJ homolog subfamily C member 9	29.909	0	29.2	0	cytoplasm [GO:0005737];cytosol [GO:0005829];extracellular space [GO:0005615];nucleoplasm [GO:0005654];nucleus [GO:0005634];plasma membrane [GO:0005886]	Q8WXX5	Q8WXX5	DNAJC9
13	14	13	Dolichyl-diphosphooligosaccharide--protein glycosyltransferase 48 kDa subunit	50.8	36	46.1	36	azurophil granule membrane [GO:0035577];endoplasmic reticulum [GO:0005783];endoplasmic reticulum membrane [GO:0005789];integral component of membrane [GO:0016021];intracellular membrane-bounded organelle [GO:0043231];membrane [GO:0016020];oligosaccharyltransferase complex [GO:0008250];plasma membrane [GO:0005886]	P39656;A0A0C4DGS1;U3KQ84	P39656;A0A0C4DGS1;U3KQ84	DDOST
1	2	2	Dolichyl-diphosphooligosaccharide--protein glycosyltransferase subunit 1	68.569	1.8	3.1	3.1	cytosol [GO:0005829];endoplasmic reticulum [GO:0005783];endoplasmic reticulum membrane [GO:0005789];integral component of membrane [GO:0016021];melanosome [GO:0042470];membrane [GO:0016020];oligosaccharyltransferase complex [GO:0008250];rough endoplasmic reticulum [GO:0005791]	P04843;B7Z4L4;F8WF32	P04843;B7Z4L4	RPN1
0	0	2	Dolichyl-diphosphooligosaccharide--protein glycosyltransferase subunit STT3A	80.529	0	0	2.7	endoplasmic reticulum membrane [GO:0005789];integral component of membrane [GO:0016021];membrane [GO:0016020];oligosaccharyltransferase complex [GO:0008250];oligosaccharyltransferase III complex [GO:0035000]	P46977	P46977	STT3A
3	6	2	Dolichyl-phosphate beta-glucosyltransferase	36.946	14.2	26.5	7.7	endoplasmic reticulum membrane [GO:0005789];integral component of membrane [GO:0016021];membrane [GO:0016020]	Q9Y673;A0A7P0T9C7;A0A7P0T901;A0A7P0TB27;A0A7P0T882;A0A7P0T850;A0A7P0T9X2;A0A7P0Z4I2;B4DR67;A0A7P0TAL2;A0A7P0T9B8;A0A7P0TA98;A0A7P0TAI2;A0A7P0T8X9	Q9Y673;A0A7P0T9C7;A0A7P0T901;A0A7P0TB27;A0A7P0T882;A0A7P0T850;A0A7P0T9X2;A0A7P0Z4I2;B4DR67;A0A7P0TAL2;A0A7P0T9B8;A0A7P0TA98;A0A7P0TAI2;A0A7P0T8X9	ALG5
3	0	9	Double-stranded RNA-binding protein Staufen homolog 1	63.182	6.6	0	21.1	cell body [GO:0044297];cytoplasm [GO:0005737];cytoplasmic ribonucleoprotein granule [GO:0036464];cytoplasmic stress granule [GO:0010494];cytosol [GO:0005829];dendrite [GO:0030425];endoplasmic reticulum [GO:0005783];extracellular exosome [GO:0070062];glutamatergic synapse [GO:0098978];membrane [GO:0016020];microtubule associated complex [GO:0005875];neuronal cell body [GO:0043025];plasma membrane …	O95793;Q5JW30;Q5JW28;F6UDC6	O95793;Q5JW30	STAU1
1	0	2	Drebrin-like protein	48.207	4.2	0	7.9	cell cortex [GO:0005938];cell projection [GO:0042995];clathrin-coated vesicle membrane [GO:0030665];cortical actin cytoskeleton [GO:0030864];cytoplasm [GO:0005737];cytoskeleton [GO:0005856];cytosol [GO:0005829];dendrite [GO:0030425];early endosome [GO:0005769];endosome [GO:0005768];extracellular exosome [GO:0070062];extracellular region [GO:0005576];ficolin-1-rich granule lumen [GO:1904813];Golgi…	Q9UJU6;B4DDD6;F8WC20;F8WBB2;F8WFE1;F8WBG8;H0Y5J4	Q9UJU6;B4DDD6;F8WC20;F8WBB2;F8WFE1;F8WBG8;H0Y5J4	DBNL
9	11	9	Dual specificity mitogen-activated protein kinase kinase 1	43.439	33.8	38.9	31.6	cytosol [GO:0005829];early endosome [GO:0005769];endoplasmic reticulum [GO:0005783];focal adhesion [GO:0005925];Golgi apparatus [GO:0005794];late endosome [GO:0005770];microtubule organizing center [GO:0005815];mitochondrion [GO:0005739];nucleus [GO:0005634];plasma membrane [GO:0005886]	Q02750;H3BRW9	Q02750	MAP2K1
9	11	7	Dual specificity mitogen-activated protein kinase kinase 2	44.424	32.5	47	22.5	cell-cell junction [GO:0005911];cytoplasmic side of plasma membrane [GO:0009898];cytosol [GO:0005829];early endosome [GO:0005769];endoplasmic reticulum [GO:0005783];extracellular region [GO:0005576];focal adhesion [GO:0005925];Golgi apparatus [GO:0005794];late endosome [GO:0005770];microtubule [GO:0005874];mitochondrion [GO:0005739];nucleus [GO:0005634];perinuclear region of cytoplasm [GO:0048471…	P36507;G5E9C7;A0A1B0GUL7;M0R1B6	P36507;G5E9C7	MAP2K2
3	2	1	Dual specificity mitogen-activated protein kinase kinase 3	39.318	12.1	8.1	4	cytosol [GO:0005829];membrane [GO:0016020];nucleoplasm [GO:0005654]	P46734;J3KRV4	P46734;J3KRV4	MAP2K3
2	2	1	Dual specificity mitogen-activated protein kinase kinase 4	44.287	6.5	8.5	4.3	axon [GO:0030424];cytosol [GO:0005829];dendrite cytoplasm [GO:0032839];nucleus [GO:0005634];perikaryon [GO:0043204]	P45985;R4GN37	P45985	MAP2K4
9	2	8	Dynactin subunit 2	44.23	30.7	6.7	25.2	centrosome [GO:0005813];cytoplasm [GO:0005737];cytosol [GO:0005829];dynactin complex [GO:0005869];dynein complex [GO:0030286];extracellular exosome [GO:0070062];growth cone [GO:0030426];kinetochore [GO:0000776];membrane [GO:0016020];microtubule [GO:0005874];vesicle [GO:0031982]	Q13561;A0A7I2V4Y9;A0A7I2V4H4;H0YI98;F8W1I6;F8VW18;A0A7I2V390;H0YHL1;F8VRV7;A0A7I2V5R4	Q13561;A0A7I2V4Y9;A0A7I2V4H4;H0YI98;F8W1I6;F8VW18;A0A7I2V390	DCTN2
4	11	0	E3 ubiquitin-protein ligase CHIP	34.856	12.5	43.6	0	chaperone complex [GO:0101031];cytoplasm [GO:0005737];cytosol [GO:0005829];endoplasmic reticulum [GO:0005783];nuclear inclusion body [GO:0042405];nucleoplasm [GO:0005654];nucleus [GO:0005634];ubiquitin conjugating enzyme complex [GO:0031371];ubiquitin ligase complex [GO:0000151];Z disc [GO:0030018]	Q9UNE7;H3BTA3;H3BS86;H3BUD0;V9GYH3	Q9UNE7;H3BTA3	STUB1
1	2	1	E3 ubiquitin-protein ligase RING2	37.655	3.3	5.4	2.1	euchromatin [GO:0000791];MLL1 complex [GO:0071339];nuclear body [GO:0016604];nucleoplasm [GO:0005654];nucleus [GO:0005634];PcG protein complex [GO:0031519];PRC1 complex [GO:0035102];sex chromatin [GO:0001739];ubiquitin ligase complex [GO:0000151]	Q99496;X6RFN3	Q99496;X6RFN3	RNF2
1	0	1	E3 ubiquitin-protein ligase RNF14	53.837	2.5	0	2.1	cytoplasm [GO:0005737];cytosol [GO:0005829];nucleus [GO:0005634];ubiquitin ligase complex [GO:0000151]	Q9UBS8;D6R996;D6RDU6;D6RBU3;D6RA38;D6R988;D6RBK4;D6RAS4;E7EP22	Q9UBS8;D6R996;D6RDU6;D6RBU3;D6RA38;D6R988;D6RBK4;D6RAS4;E7EP22	RNF14
1	1	2	E3 ubiquitin-protein ligase TRIM4	57.46	2.2	2.2	5.2	cytoplasm [GO:0005737];cytosol [GO:0005829];plasma membrane [GO:0005886]	Q9C037;H7C0Q6	Q9C037;H7C0Q6	TRIM4
0	0	1	E3 ubiquitin-protein ligase UHRF1	89.813	0	0	0.9	euchromatin [GO:0000791];heterochromatin [GO:0000792];nuclear chromatin [GO:0000790];nuclear heterochromatin [GO:0005720];nuclear matrix [GO:0016363];nucleoplasm [GO:0005654];nucleus [GO:0005634];replication fork [GO:0005657]	Q96T88;A0A087WWG9;A0A087WVR3;A0A087WTW0	Q96T88;A0A087WWG9;A0A087WVR3;A0A087WTW0	UHRF1
3	0	1	Egl nine homolog 1	46.02	10.3	0	1.9	cytoplasm [GO:0005737];cytosol [GO:0005829];nucleoplasm [GO:0005654];nucleus [GO:0005634]	Q9GZT9;Q9H6Z9;G3V3M1;A0A590UJK7;F8W1G2;A0A590UJT7;A0A590UJ78	Q9GZT9	EGLN1
3	13	3	ELAV-like protein 1	36.091	11.7	46	9.5	cytoplasm [GO:0005737];cytoplasmic stress granule [GO:0010494];cytosol [GO:0005829];endoplasmic reticulum [GO:0005783];glutamatergic synapse [GO:0098978];membrane [GO:0016020];nucleoplasm [GO:0005654];nucleus [GO:0005634];postsynapse [GO:0098794];ribonucleoprotein complex [GO:1990904]	Q15717;M0QZR9;M0R055	Q15717;M0QZR9	ELAVL1
3	2	2	ELAV-like protein 2;ELAV-like protein;ELAV-like protein 4	39.503	11.4	7.2	7.2	axon [GO:0030424];cytoplasm [GO:0005737];cytoskeleton [GO:0005856];cytosol [GO:0005829];dendrite [GO:0030425];growth cone [GO:0030426];membrane [GO:0016020];nuclear envelope [GO:0005635];nucleoplasm [GO:0005654];perikaryon [GO:0043204];polysomal ribosome [GO:0042788];ribonucleoprotein complex [GO:1990904]	Q12926;A0A0A0MRX1;C9JB16;B1AM48;P26378;A0A494C173;A0A494C015;A0A494C1D9;A0A494C0F8;B1APY9;A0A494C147;A0A0R4J2E6;A0A494C0Q5;A0A494C0M6;A0A494C011	Q12926;A0A0A0MRX1;C9JB16;B1AM48;P26378;A0A494C173;A0A494C015;A0A494C1D9;A0A494C0F8;B1APY9;A0A494C147;A0A0R4J2E6	ELAVL2;ELAVL4
0	5	0	Electron transfer flavoprotein subunit alpha, mitochondrial	35.079	0	22.2	0	mitochondrial matrix [GO:0005759];mitochondrion [GO:0005739]	P13804;H0YL12;H0YK49;H0YNX6;H0YLU7;H0YKF0	P13804;H0YL12;H0YK49;H0YNX6;H0YLU7;H0YKF0	ETFA
28	25	23	Elongation factor 1-alpha 1;Putative elongation factor 1-alpha-like 3;Elongation factor 1-alpha	50.14	65.8	67.1	56.1	cortical actin cytoskeleton [GO:0030864];cytoplasm [GO:0005737];cytoplasmic side of lysosomal membrane [GO:0098574];cytosol [GO:0005829];eukaryotic translation elongation factor 1 complex [GO:0005853];extracellular exosome [GO:0070062];extracellular region [GO:0005576];extracellular space [GO:0005615];ficolin-1-rich granule lumen [GO:1904813];membrane [GO:0016020];nucleolus [GO:0005730];nucleus […	P68104;A0A7I2V659;A0A087WVQ9;Q5VTE0;A0A7I2V5N4;A0A7I2V3H3;A0A087WV01;Q5JR01;A6PW80	P68104;A0A7I2V659;A0A087WVQ9;Q5VTE0;A0A7I2V5N4;A0A7I2V3H3;A0A087WV01	EEF1A1;EEF1A1P5
11	13	12	Elongation factor 1-alpha 2	50.47	26.8	33.5	33.7	cytoplasm [GO:0005737];cytoplasmic side of lysosomal membrane [GO:0098574];eukaryotic translation elongation factor 1 complex [GO:0005853];neuronal cell body [GO:0043025];synapse [GO:0045202]	Q05639;A0A2U3TZH3;A0A2R8Y488;A0A2R8Y660;A0A2R8YDN5;A0A6Q8PFK6	Q05639;A0A2U3TZH3	EEF1A2
3	4	0	Elongation factor 1-beta	24.763	16.4	30.7	0	cytoplasm [GO:0005737];cytosol [GO:0005829];eukaryotic translation elongation factor 1 complex [GO:0005853]	P24534;F2Z2G2;C9JZW3;F8WF65	P24534	EEF1B2
7	10	5	Elongation factor 1-delta	31.121	33.1	43.8	25.6	cytoplasm [GO:0005737];cytosol [GO:0005829];eukaryotic translation elongation factor 1 complex [GO:0005853];fibrillar center [GO:0001650];nucleoplasm [GO:0005654];nucleus [GO:0005634]	P29692;E9PK01;A0A087X1X7;E9PRY8;E9PI39;E9PQ49;E9PL12;E9PPR1;E9PMW7;E9PL71;E9PQZ1;E9PIZ1;H0YCK7;E9PN91;E9PK06;E9PK72;H0YE58;E9PKK3;E9PJD0;E9PQC9;E9PNW6	P29692;E9PK01;A0A087X1X7;E9PRY8;E9PI39;E9PQ49;E9PL12;E9PPR1;E9PMW7;E9PL71;E9PQZ1;E9PIZ1;H0YCK7	EEF1D
27	28	26	Elongation factor 1-gamma	50.118	74.6	82.2	73	cytoplasm [GO:0005737];cytosol [GO:0005829];extracellular exosome [GO:0070062];membrane [GO:0016020];nucleus [GO:0005634]	P26641	P26641	EEF1G
16	23	18	Elongation factor 2	95.337	21.8	39.9	24	aggresome [GO:0016235];cytoplasm [GO:0005737];cytosol [GO:0005829];extracellular exosome [GO:0070062];extracellular region [GO:0005576];ficolin-1-rich granule lumen [GO:1904813];membrane [GO:0016020];membrane raft [GO:0045121];nucleus [GO:0005634];plasma membrane [GO:0005886];polysomal ribosome [GO:0042788];ribonucleoprotein complex [GO:1990904];secretory granule lumen [GO:0034774]	P13639	P13639	EEF2
0	5	0	Elongation factor Ts, mitochondrial	35.39	0	29.8	0	mitochondrial matrix [GO:0005759];mitochondrion [GO:0005739];nucleoplasm [GO:0005654]	P43897;C9JG32;C9JT21;F8VPA7;F8VS27;F8WCK2;A0A494C1M9	P43897	TSFM
25	27	28	Elongation factor Tu, mitochondrial	49.541	60.6	62.4	62.8	extracellular exosome [GO:0070062];membrane [GO:0016020];mitochondrial nucleoid [GO:0042645];mitochondrion [GO:0005739]	P49411;H3BNU3	P49411	TUFM
2	5	3	Embryonic stem cell-specific 5-hydroxymethylcytosine-binding protein	40.574	8.5	17.5	11.9	replication fork [GO:0005657]	Q96FZ2;E7EMP6;D6RAZ3;D6R9T3;D6RAI0;D6RGK7	Q96FZ2;E7EMP6;D6RAZ3;D6R9T3	HMCES
4	5	1	Emerin	28.994	21.3	29.5	5.9	cytoplasm [GO:0005737];endoplasmic reticulum [GO:0005783];integral component of membrane [GO:0016021];membrane [GO:0016020];microtubule [GO:0005874];nuclear envelope [GO:0005635];nuclear inner membrane [GO:0005637];nuclear membrane [GO:0031965];nuclear outer membrane [GO:0005640];nucleoplasm [GO:0005654];spindle [GO:0005819]	P50402;A0A804HIV7;Q5HY57;A0A804HLA2;F8WEQ1;A0A804HIG7	P50402;A0A804HIV7;Q5HY57;A0A804HLA2	EMD
1	3	0	Endonuclease III-like protein 1	34.389	2.9	17.9	0	mitochondrion [GO:0005739];nuclear chromatin [GO:0000790];nucleoplasm [GO:0005654];nucleus [GO:0005634]	P78549;A0A494BZZ6;H3BRL9;A0A494C106;H3BPD5	P78549;A0A494BZZ6;H3BRL9	NTHL1
0	1	1	Endophilin-A1	39.962	0	2.3	4.5	basal dendrite [GO:0097441];clathrin-coated endocytic vesicle membrane [GO:0030669];cytosol [GO:0005829];early endosome [GO:0005769];glutamatergic synapse [GO:0098978];Golgi membrane [GO:0000139];hippocampal mossy fiber to CA3 synapse [GO:0098686];neuronal cell body [GO:0043025];perinuclear region of cytoplasm [GO:0048471];photoreceptor ribbon synapse [GO:0098684];plasma membrane [GO:0005886];pre…	Q99962	Q99962	SH3GL2
5	5	4	Endophilin-A2	41.489	19.6	15.8	13.6	cell projection [GO:0042995];cytoplasm [GO:0005737];cytosol [GO:0005829];early endosome membrane [GO:0031901];glutamatergic synapse [GO:0098978];hippocampal mossy fiber to CA3 synapse [GO:0098686];podosome [GO:0002102];postsynaptic density, intracellular component [GO:0099092];presynapse [GO:0098793]	Q99961;M0R0I3;M0QYE0;M0R2K6	Q99961;M0R0I3;M0QYE0	SH3GL1
6	8	5	Endophilin-B1	40.796	17.3	31	14.2	autophagosome membrane [GO:0000421];cytoplasm [GO:0005737];cytoplasmic vesicle [GO:0031410];cytosol [GO:0005829];Golgi membrane [GO:0000139];midbody [GO:0030496];mitochondrial outer membrane [GO:0005741];protein-containing complex [GO:0032991]	Q9Y371;A0A087WW40	Q9Y371;A0A087WW40	SH3GLB1
5	3	6	Endophilin-B2	43.973	14.4	9.6	17.2	cytoplasm [GO:0005737];cytosol [GO:0005829];nucleoplasm [GO:0005654]	Q9NR46;B7ZC38;B7ZC39;F8WFB9;G5E9J1	Q9NR46;B7ZC38;B7ZC39	SH3GLB2
1	0	1	Endoplasmic reticulum lectin 1	54.858	2.5	0	2.5	endoplasmic reticulum lumen [GO:0005788];endoplasmic reticulum quality control compartment [GO:0044322]	Q96DZ1	Q96DZ1	ERLEC1
0	4	0	Endoplasmic reticulum resident protein 29	28.993	0	18	0	cell surface [GO:0009986];endoplasmic reticulum [GO:0005783];endoplasmic reticulum lumen [GO:0005788];melanosome [GO:0042470];membrane [GO:0016020];smooth endoplasmic reticulum [GO:0005790];transport vesicle [GO:0030133]	P30040;F8VY02	P30040;F8VY02	ERP29
6	10	7	Endoplasmic reticulum resident protein 44	46.971	15.3	28.8	16.7	cell surface [GO:0009986];endoplasmic reticulum lumen [GO:0005788];endoplasmic reticulum membrane [GO:0005789];endoplasmic reticulum-Golgi intermediate compartment [GO:0005793];extracellular exosome [GO:0070062];extracellular region [GO:0005576];specific granule lumen [GO:0035580]	Q9BS26	Q9BS26	ERP44
11	8	14	Endoplasmin	92.468	17.3	11.3	18.4	collagen-containing extracellular matrix [GO:0062023];cytosol [GO:0005829];endocytic vesicle lumen [GO:0071682];endoplasmic reticulum [GO:0005783];endoplasmic reticulum chaperone complex [GO:0034663];endoplasmic reticulum lumen [GO:0005788];endoplasmic reticulum membrane [GO:0005789];extracellular exosome [GO:0070062];extracellular region [GO:0005576];focal adhesion [GO:0005925];melanosome [GO:00…	P14625;A0A7P0TAE1;H0YIV0;A0A7P0TAT8;A0A7P0T917;A0A087WT78;A0A7P0T823;A0A7P0TAY2;A0A7P0TBC2;A0A7P0Z405;A0A7P0T8R3;A0A7P0T885;F8W026;Q58FF3	P14625;A0A7P0TAE1;H0YIV0;A0A7P0TAT8;A0A7P0T917;A0A087WT78;A0A7P0T823;A0A7P0TAY2;A0A7P0TBC2	HSP90B1
6	7	5	Enoyl-CoA delta isomerase 2, mitochondrial	43.585	28.2	31	22.1	cytosol [GO:0005829];intracellular membrane-bounded organelle [GO:0043231];membrane [GO:0016020];mitochondrion [GO:0005739];peroxisomal matrix [GO:0005782];peroxisome [GO:0005777]	O75521;A0A0C4DGA2;F1LLU7;F8WAW4;C9JB63;F8W6J1	O75521;A0A0C4DGA2	ECI2
2	0	1	Ephrin-B1	38.006	8.4	0	5.2	cytoplasm [GO:0005737];extracellular exosome [GO:0070062];integral component of plasma membrane [GO:0005887];membrane raft [GO:0045121];nucleus [GO:0005634];plasma membrane [GO:0005886];synapse [GO:0045202]	P98172	P98172	EFNB1
1	1	1	Ephrin-B2	36.923	6.9	6.9	6.9	adherens junction [GO:0005912];focal adhesion [GO:0005925];glutamatergic synapse [GO:0098978];integral component of plasma membrane [GO:0005887];integral component of postsynaptic density membrane [GO:0099061];integral component of presynaptic membrane [GO:0099056];plasma membrane [GO:0005886]	P52799	P52799	EFNB2
0	1	2	Epithelial cell adhesion molecule	34.932	0	5.1	8.6	apical plasma membrane [GO:0016324];basolateral plasma membrane [GO:0016323];bicellular tight junction [GO:0005923];cell surface [GO:0009986];extracellular exosome [GO:0070062];integral component of membrane [GO:0016021];lateral plasma membrane [GO:0016328];plasma membrane [GO:0005886]	P16422;B5MCA4;C9JKY3	P16422;B5MCA4;C9JKY3	EPCAM
10	12	13	Epoxide hydrolase 1	52.948	32.1	34.3	35.4	endoplasmic reticulum membrane [GO:0005789];integral component of membrane [GO:0016021]	P07099;B1AQP8	P07099	EPHX1
3	1	2	Equilibrative nucleoside transporter 1	50.219	7.7	3.3	5.3	apical plasma membrane [GO:0016324];basolateral plasma membrane [GO:0016323];integral component of membrane [GO:0016021];integral component of plasma membrane [GO:0005887];membrane [GO:0016020];plasma membrane [GO:0005886];postsynapse [GO:0098794];presynapse [GO:0098793]	Q99808	Q99808	SLC29A1
4	3	4	Erlin-1	39.171	12.9	9.5	12.9	endoplasmic reticulum [GO:0005783];endoplasmic reticulum membrane [GO:0005789];integral component of membrane [GO:0016021];protein-containing complex [GO:0032991]	O75477	O75477	ERLIN1
9	11	14	Erlin-2	37.839	37.2	42.5	54.3	cytosol [GO:0005829];endoplasmic reticulum [GO:0005783];endoplasmic reticulum membrane [GO:0005789];integral component of membrane [GO:0016021];membrane raft [GO:0045121];plasma membrane [GO:0005886];protein-containing complex [GO:0032991]	O94905;E5RHW4;E5RJ09;B0QZ43	O94905;E5RHW4	ERLIN2
1	2	0	Ester hydrolase C11orf54	35.117	3.8	9.2	0	extracellular exosome [GO:0070062];mediator complex [GO:0016592];nuclear body [GO:0016604];nucleoplasm [GO:0005654];nucleus [GO:0005634]	Q9H0W9;E9PQS1;A0A087WT99;A0A1W2PRB8;E9PR95;E9PSC3;E9PLC5;E9PLB3;E9PIP1;E9PPB5;E9PJU8	Q9H0W9;E9PQS1;A0A087WT99;A0A1W2PRB8;E9PR95;E9PSC3;E9PLC5;E9PLB3;E9PIP1;E9PPB5;E9PJU8	C11orf54
0	0	1	Ethanolaminephosphotransferase 1	45.228	0	0	4	endoplasmic reticulum membrane [GO:0005789];Golgi apparatus [GO:0005794];integral component of membrane [GO:0016021]	Q9C0D9;C9JAG1;A0A087WW58	Q9C0D9;C9JAG1;A0A087WW58	EPT1
29	31	29	Eukaryotic initiation factor 4A-I	46.153	68.7	79.6	70.2	cytoplasm [GO:0005737];cytosol [GO:0005829];eukaryotic translation initiation factor 4F complex [GO:0016281];extracellular exosome [GO:0070062];membrane [GO:0016020]	P60842;J3KT12;J3QS69;J3KTB5;J3QL43;J3KSZ0;J3KTN0;J3QR64;J3QLN6;J3QKZ9;J3KS25;J3QL52;J3KS93;J3KT04;J3QQP0;E7EMV8	P60842;J3KT12;J3QS69;J3KTB5;J3QL43;J3KSZ0	EIF4A1
23	19	21	Eukaryotic initiation factor 4A-II;Eukaryotic initiation factor 4A-II, N-terminally processed	46.402	58.5	45.9	58.2	cytosol [GO:0005829];eukaryotic translation initiation factor 4F complex [GO:0016281];perinuclear region of cytoplasm [GO:0048471]	Q14240;E7EQG2;J3KSN7	Q14240;E7EQG2	EIF4A2
23	23	23	Eukaryotic initiation factor 4A-III;Eukaryotic initiation factor 4A-III, N-terminally processed	46.871	49.9	55	56.7	catalytic step 2 spliceosome [GO:0071013];cytoplasm [GO:0005737];cytosol [GO:0005829];dendrite [GO:0030425];exon-exon junction complex [GO:0035145];membrane [GO:0016020];neuronal cell body [GO:0043025];nuclear speck [GO:0016607];nucleolus [GO:0005730];nucleoplasm [GO:0005654];nucleus [GO:0005634];postsynaptic cytosol [GO:0099524];U2-type catalytic step 1 spliceosome [GO:0071006]	P38919;I3L3H2;E9PBH4;F8WE11	P38919;I3L3H2	EIF4A3
16	16	20	Eukaryotic peptide chain release factor subunit 1	49.03	45.8	51.9	58.6	cytoplasm [GO:0005737];cytosol [GO:0005829];translation release factor complex [GO:0018444]	P62495;B7Z7P8;I3L492;D6RJE8;D6RCB3	P62495;B7Z7P8	ETF1
14	14	12	Eukaryotic translation initiation factor 2 subunit 1	36.112	49.5	50.5	42.2	cytoplasmic stress granule [GO:0010494];cytosol [GO:0005829];eukaryotic 48S preinitiation complex [GO:0033290];eukaryotic translation initiation factor 2 complex [GO:0005850];eukaryotic translation initiation factor 2B complex [GO:0005851];extracellular exosome [GO:0070062];glial limiting end-foot [GO:0097451];membrane [GO:0016020];multi-eIF complex [GO:0043614];nucleus [GO:0005634];polysome [GO:…	P05198;G3V4T5;H0YJS4	P05198;G3V4T5;H0YJS4	EIF2S1
7	2	9	Eukaryotic translation initiation factor 2 subunit 2	38.388	22.5	7.5	28.8	cytoplasm [GO:0005737];cytosol [GO:0005829];eukaryotic translation initiation factor 2 complex [GO:0005850]	P20042	P20042	EIF2S2
18	15	18	Eukaryotic translation initiation factor 2 subunit 3;Putative eukaryotic translation initiation factor 2 subunit 3-like protein	51.109	56.6	48.1	50.8	cytoplasm [GO:0005737];cytosol [GO:0005829];eukaryotic translation initiation factor 2 complex [GO:0005850];extracellular exosome [GO:0070062]	P41091;Q2VIR3;H7BZU1	P41091;Q2VIR3	EIF2S3;EIF2S3L
0	0	2	Eukaryotic translation initiation factor 3 subunit B	92.48	0	0	2.8	cytosol [GO:0005829];eukaryotic 43S preinitiation complex [GO:0016282];eukaryotic 48S preinitiation complex [GO:0033290];eukaryotic translation initiation factor 3 complex [GO:0005852];eukaryotic translation initiation factor 3 complex, eIF3m [GO:0071541];extracellular exosome [GO:0070062]	P55884	P55884	EIF3B
0	2	0	Eukaryotic translation initiation factor 3 subunit C;Eukaryotic translation initiation factor 3 subunit C-like protein	105.34	0	3.1	0	cytosol [GO:0005829];eukaryotic 43S preinitiation complex [GO:0016282];eukaryotic 48S preinitiation complex [GO:0033290];eukaryotic translation initiation factor 3 complex [GO:0005852]	Q99613;B5ME19	Q99613;B5ME19	EIF3C;EIF3CL
1	1	1	Eukaryotic translation initiation factor 3 subunit D	63.972	2	2	2	cytosol [GO:0005829];eukaryotic 43S preinitiation complex [GO:0016282];eukaryotic 48S preinitiation complex [GO:0033290];eukaryotic translation initiation factor 3 complex [GO:0005852];eukaryotic translation initiation factor 3 complex, eIF3m [GO:0071541];membrane [GO:0016020]	O15371;B0QYA4;B0QYA5	O15371;B0QYA4	EIF3D
22	25	19	Eukaryotic translation initiation factor 3 subunit E	52.22	56.4	76	47.9	cytoplasm [GO:0005737];cytosol [GO:0005829];eukaryotic 43S preinitiation complex [GO:0016282];eukaryotic 48S preinitiation complex [GO:0033290];eukaryotic translation initiation factor 3 complex [GO:0005852];eukaryotic translation initiation factor 3 complex, eIF3e [GO:0071540];extracellular exosome [GO:0070062];membrane [GO:0016020];nucleoplasm [GO:0005654];nucleus [GO:0005634];PML body [GO:0016…	P60228;A0A7I2V3S3;A0A7I2V3I0;A0A7I2V2H9;A0A7I2V2W0;A0A7I2V3I2;A0A7I2V5Z6;A0A7I2V4B4;H0YBP5;B3KW56;A0A7I2V4G3;E5RGA2;A0A7I2V5P9;E5RHS5;A0A7I2V570;A0A161SXE1;A0A7I2V3W9;A0A7I2V429;H0YBR5;A0A7I2V2Q9;A0A7I2V2S9;A0A7I2V5K7;E5RII3;E5RJ25;H0YAW4;E5RIP5	P60228;A0A7I2V3S3;A0A7I2V3I0;A0A7I2V2H9;A0A7I2V2W0;A0A7I2V3I2;A0A7I2V5Z6;A0A7I2V4B4;H0YBP5;B3KW56;A0A7I2V4G3;E5RGA2;A0A7I2V5P9;E5RHS5;A0A7I2V570;A0A161SXE1	EIF3E
7	7	7	Eukaryotic translation initiation factor 3 subunit F	37.563	26.1	28	26.1	cytosol [GO:0005829];eukaryotic 43S preinitiation complex [GO:0016282];eukaryotic 48S preinitiation complex [GO:0033290];eukaryotic translation initiation factor 3 complex [GO:0005852];eukaryotic translation initiation factor 3 complex, eIF3m [GO:0071541];membrane [GO:0016020]	O00303;H0YDT6;A0A7I2YQA0;A0A1W2PP79;A0A7I2V4S2	O00303;H0YDT6	EIF3F
11	11	10	Eukaryotic translation initiation factor 3 subunit G	35.611	47.5	39.1	43.4	cytoplasm [GO:0005737];cytosol [GO:0005829];eukaryotic 43S preinitiation complex [GO:0016282];eukaryotic 48S preinitiation complex [GO:0033290];eukaryotic translation initiation factor 3 complex [GO:0005852];perinuclear region of cytoplasm [GO:0048471]	O75821;K7EL20;K7ER90;K7ENA8;K7EP16;K7EL60	O75821;K7EL20;K7ER90;K7ENA8	EIF3G
8	13	8	Eukaryotic translation initiation factor 3 subunit H	39.93	31.5	51.7	29	cytosol [GO:0005829];eukaryotic 43S preinitiation complex [GO:0016282];eukaryotic 48S preinitiation complex [GO:0033290];eukaryotic translation initiation factor 3 complex [GO:0005852];eukaryotic translation initiation factor 3 complex, eIF3m [GO:0071541];extracellular exosome [GO:0070062];membrane [GO:0016020];polysomal ribosome [GO:0042788]	O15372;B3KS98;A0A087WZK9;E5RJT0;E5RGU4;E5RFW7;E5RFH0	O15372;B3KS98;A0A087WZK9;E5RJT0	EIF3H
15	20	11	Eukaryotic translation initiation factor 3 subunit I	36.501	64	82.5	52.6	cytosol [GO:0005829];eukaryotic 43S preinitiation complex [GO:0016282];eukaryotic 48S preinitiation complex [GO:0033290];eukaryotic translation initiation factor 3 complex [GO:0005852];eukaryotic translation initiation factor 3 complex, eIF3m [GO:0071541];extracellular exosome [GO:0070062]	Q13347;A0A7I2YQF8;A0A7I2V3U3;A0A7P0MRT9;A0A7I2YQI2;A0A7I2V613;A0A7I2V607;A0A7I2V3N2;A0A7I2V2M3;A0A7I2V640;A0A7I2V685;A0A7I2YQC8;A0A7I2YQI6;Q5TFK1;A0A7I2YQU2;A0A7I2YQT9;A0A7I2V5V8;A0A7I2V4S8;A0A7I2V3K6;A0A7I2YQP9;A0A7I2V4C2;A0A7I2V391;A0A7I2YQN1;A0A7I2YQX4;A0A7I2V5E4;A0A7I2V3T4;A0A7I2V415	Q13347;A0A7I2YQF8;A0A7I2V3U3;A0A7P0MRT9;A0A7I2YQI2;A0A7I2V613;A0A7I2V607;A0A7I2V3N2;A0A7I2V2M3;A0A7I2V640;A0A7I2V685;A0A7I2YQC8;A0A7I2YQI6;Q5TFK1;A0A7I2YQU2;A0A7I2YQT9;A0A7I2V5V8;A0A7I2V4S8;A0A7I2V3K6;A0A7I2YQP9;A0A7I2V4C2	EIF3I
9	10	2	Eukaryotic translation initiation factor 3 subunit J	29.062	36	42.6	14.7	cytosol [GO:0005829];eukaryotic 43S preinitiation complex [GO:0016282];eukaryotic 48S preinitiation complex [GO:0033290];eukaryotic translation initiation factor 3 complex [GO:0005852]	O75822;H0YGJ7;H0YLP3	O75822	EIF3J
11	12	4	Eukaryotic translation initiation factor 3 subunit M	42.502	34.8	44.7	13.9	cytosol [GO:0005829];eukaryotic 43S preinitiation complex [GO:0016282];eukaryotic 48S preinitiation complex [GO:0033290];eukaryotic translation initiation factor 3 complex [GO:0005852];eukaryotic translation initiation factor 3 complex, eIF3m [GO:0071541]	Q7L2H7;J3KNJ2;H0YCQ8;E9PN86;E9PRY0;E7ESM3;E9PRI2	Q7L2H7;J3KNJ2	EIF3M
0	2	0	Eukaryotic translation initiation factor 6	26.599	0	15.5	0	cytoplasm [GO:0005737];cytosol [GO:0005829];extracellular exosome [GO:0070062];lamin filament [GO:0005638];nucleolus [GO:0005730];nucleoplasm [GO:0005654];nucleus [GO:0005634];preribosome, large subunit precursor [GO:0030687]	P56537;F8WD20;B7ZBH1;A0A0B4J1Y7;A0A0U1RQV5;F8WDS6	P56537;F8WD20;B7ZBH1;A0A0B4J1Y7;A0A0U1RQV5;F8WDS6	EIF6
4	4	4	Evolutionarily conserved signaling intermediate in Toll pathway, mitochondrial	49.148	20.4	15.3	19.7	cytoplasm [GO:0005737];cytosol [GO:0005829];mitochondrial inner membrane [GO:0005743];mitochondrion [GO:0005739];nucleoplasm [GO:0005654];nucleus [GO:0005634]	Q9BQ95;J3KTF5;K7EPL5;K7EN32;K7EIK2;K7EJG5;K7EJI1	Q9BQ95;J3KTF5	ECSIT
0	2	0	Exosome complex component RRP40	29.572	0	16	0	cytoplasm [GO:0005737];cytoplasmic exosome (RNase complex) [GO:0000177];cytosol [GO:0005829];exosome (RNase complex) [GO:0000178];nuclear exosome (RNase complex) [GO:0000176];nucleolus [GO:0005730];nucleoplasm [GO:0005654];nucleus [GO:0005634];transcriptionally active chromatin [GO:0035327]	Q9NQT5	Q9NQT5	EXOSC3
2	7	0	Exosome complex component RRP42	31.821	7.2	35.4	0	cytoplasmic exosome (RNase complex) [GO:0000177];cytosol [GO:0005829];exosome (RNase complex) [GO:0000178];nuclear exosome (RNase complex) [GO:0000176];nucleolus [GO:0005730];nucleoplasm [GO:0005654]	Q15024	Q15024	EXOSC7
0	4	0	Exosome complex component RRP43	30.039	0	31.2	0	cytoplasm [GO:0005737];cytoplasmic exosome (RNase complex) [GO:0000177];cytosol [GO:0005829];exosome (RNase complex) [GO:0000178];fibrillar center [GO:0001650];intracellular membrane-bounded organelle [GO:0043231];nuclear exosome (RNase complex) [GO:0000176];nucleoplasm [GO:0005654];nucleus [GO:0005634]	Q96B26	Q96B26	EXOSC8
0	2	0	Exportin-2	110.42	0	3.4	0	cytoplasm [GO:0005737];cytosol [GO:0005829];extracellular exosome [GO:0070062];membrane [GO:0016020];nuclear envelope [GO:0005635];nucleoplasm [GO:0005654];nucleus [GO:0005634]	P55060	P55060	CSE1L
0	2	4	FACT complex subunit SSRP1	81.074	0	4.9	8	chromosome [GO:0005694];FACT complex [GO:0035101];nuclear chromatin [GO:0000790];nucleolus [GO:0005730];nucleoplasm [GO:0005654];nucleus [GO:0005634]	Q08945;E9PMD4;A0A0U1RRK2	Q08945	SSRP1
10	11	1	F-actin-capping protein subunit alpha-1	32.922	59.8	59.8	5.2	actin cytoskeleton [GO:0015629];cytoskeleton [GO:0005856];cytosol [GO:0005829];extracellular exosome [GO:0070062];extracellular region [GO:0005576];F-actin capping protein complex [GO:0008290];WASH complex [GO:0071203]	P52907	P52907	CAPZA1
4	7	0	F-actin-capping protein subunit alpha-2	32.949	20.6	33.2	0	actin cytoskeleton [GO:0015629];brush border [GO:0005903];cortical cytoskeleton [GO:0030863];cytosol [GO:0005829];extracellular exosome [GO:0070062];extracellular region [GO:0005576];F-actin capping protein complex [GO:0008290];membrane [GO:0016020]	P47755;F8W9N7;C9JUG7;A0A0D9SET8;F8WED3	P47755;F8W9N7;C9JUG7	CAPZA2
4	4	5	FAD synthase;Molybdenum cofactor biosynthesis protein-like region;FAD synthase region	65.265	8.7	8.7	13.5	cytosol [GO:0005829];mitochondrial matrix [GO:0005759];plasma membrane [GO:0005886]	Q8NFF5;Q5T196;Q5T190;Q5T191	Q8NFF5;Q5T196	FLAD1
0	2	1	Far upstream element-binding protein 2	73.114	0	3.4	1.5	cytoplasm [GO:0005737];cytoplasmic stress granule [GO:0010494];cytosol [GO:0005829];membrane [GO:0016020];nucleoplasm [GO:0005654];nucleus [GO:0005634]	Q92945;A0A087WTP3;M0R0C6;M0R3J3;M0R0I5	Q92945;A0A087WTP3;M0R0C6	KHSRP
7	8	6	Farnesyl pyrophosphate synthase	48.275	19.6	23.9	17.4	cytoplasm [GO:0005737];cytosol [GO:0005829];integral component of membrane [GO:0016021];nucleoplasm [GO:0005654]	P14324;A0A087WVN4;A0A087X1D8;A0A087X090;A0A087WTP2	P14324;A0A087WVN4;A0A087X1D8	FDPS
2	1	7	FAS-associated factor 2	52.623	5.4	3.4	22.7	azurophil granule lumen [GO:0035578];endoplasmic reticulum [GO:0005783];extracellular region [GO:0005576];lipid droplet [GO:0005811];VCP-NPL4-UFD1 AAA ATPase complex [GO:0034098]	Q96CS3	Q96CS3	FAF2
13	6	18	Fascin	54.529	36.7	19.1	48.9	actin cytoskeleton [GO:0015629];cell cortex [GO:0005938];cell projection membrane [GO:0031253];cell-cell junction [GO:0005911];cytoplasm [GO:0005737];cytoskeleton [GO:0005856];cytosol [GO:0005829];extracellular exosome [GO:0070062];filopodium [GO:0030175];growth cone [GO:0030426];invadopodium [GO:0071437];lamellipodium [GO:0030027];microspike [GO:0044393];microvillus [GO:0005902];podosome [GO:000…	Q16658;C9JFC0;A0A0A0MSB2;C9JPH9	Q16658	FSCN1
0	0	2	FAST kinase domain-containing protein 2	81.462	0	0	5.1	intercellular bridge [GO:0045171];mitochondrial nucleoid [GO:0042645];mitochondrion [GO:0005739];nucleoplasm [GO:0005654];ribonucleoprotein granule [GO:0035770]	Q9NYY8	Q9NYY8	FASTKD2
0	2	0	Fatty acid synthase;[Acyl-carrier-protein] S-acetyltransferase;[Acyl-carrier-protein] S-malonyltransferase;3-oxoacyl-[acyl-carrier-protein] synthase;3-oxoacyl-[acyl-carrier-protein] reductase;3-hydroxyacyl-[acyl-carrier-protein] dehydratase;Enoyl-[acyl-carrier-protein] reductase;Oleoyl-[acyl-carrier-protein] hydrolase	273.42	0	1.6	0	cytosol [GO:0005829];extracellular exosome [GO:0070062];glycogen granule [GO:0042587];Golgi apparatus [GO:0005794];melanosome [GO:0042470];membrane [GO:0016020];plasma membrane [GO:0005886]	P49327;A0A0U1RQF0	P49327;A0A0U1RQF0	FASN
3	0	1	Fatty acyl-CoA reductase 1	59.356	7	0	2.5	integral component of peroxisomal membrane [GO:0005779];intracellular membrane-bounded organelle [GO:0043231];peroxisomal matrix [GO:0005782];peroxisomal membrane [GO:0005778];peroxisome [GO:0005777]	Q8WVX9;E9PNW8	Q8WVX9;E9PNW8	FAR1
5	4	8	Fatty aldehyde dehydrogenase	54.847	13.6	11.1	18.8	endoplasmic reticulum membrane [GO:0005789];integral component of membrane [GO:0016021];intracellular membrane-bounded organelle [GO:0043231];peroxisomal membrane [GO:0005778];peroxisome [GO:0005777]	P51648;J3QRD1;A0A5F9ZHI5;A0A5F9ZHN9;A0A5K1VW72;A0A5F9ZI12;A0A5F9ZGX4;I3L1M4;J3QS00;A0A5F9ZHZ9;J3QKK9;J3KTG1;I3L0X1;A0A5F9ZHP6;I3L2W1;A0A0D9SGC3	P51648;J3QRD1;A0A5F9ZHI5;A0A5F9ZHN9;A0A5K1VW72;A0A5F9ZI12;A0A5F9ZGX4	ALDH3A2
2	2	2	F-box only protein 22	44.508	5.7	8.9	5.7	cytosol [GO:0005829];nucleus [GO:0005634];Z disc [GO:0030018]	Q8NEZ5;H3BRE0;H3BTH6;H3BTR7	Q8NEZ5;H3BRE0;H3BTH6	FBXO22
1	3	0	F-box/LRR-repeat protein 20	48.423	1.8	7.1	0	cytosol [GO:0005829];glutamatergic synapse [GO:0098978];SCF ubiquitin ligase complex [GO:0019005];Schaffer collateral - CA1 synapse [GO:0098685]	Q96IG2;J3KTA1;J3QKL3	Q96IG2;J3KTA1	FBXL20
7	6	5	Ferrochelatase, mitochondrial	47.862	22.9	20.1	18	mitochondrial inner membrane [GO:0005743];mitochondrial matrix [GO:0005759];mitochondrion [GO:0005739]	P22830;A0A499FJN5;K7ELX4;K7EJX5	P22830;A0A499FJN5;K7ELX4	FECH
9	9	10	Flap endonuclease 1	42.592	27.4	32.9	33.4	membrane [GO:0016020];mitochondrion [GO:0005739];nuclear chromosome, telomeric region [GO:0000784];nucleolus [GO:0005730];nucleoplasm [GO:0005654];nucleus [GO:0005634];protein-containing complex [GO:0032991]	P39748;I3L3E9;F5H1Y3	P39748	FEN1
7	9	8	Flotillin-1	47.355	22	28.8	22.2	adherens junction [GO:0005912];basolateral plasma membrane [GO:0016323];caveola [GO:0005901];cell-cell contact zone [GO:0044291];cell-cell junction [GO:0005911];centriolar satellite [GO:0034451];cytoplasmic vesicle [GO:0031410];dopaminergic synapse [GO:0098691];early endosome [GO:0005769];endosome [GO:0005768];external side of plasma membrane [GO:0009897];extracellular exosome [GO:0070062];flotil…	O75955;A0A140T9R1;A2AB10;A2AB12;A0A140T9W4;A2AB09;A0A140T9X0;A0A0G2JJQ6;A2AB11;A2AB13;A0A140T959;A0A140T9C3;A0A140T910;A0A140T957;A0A140T9B1;A0A140T974;A0A140T907;A0A140T905;A2ABJ5	O75955;A0A140T9R1;A2AB10;A2AB12	FLOT1
8	10	8	Flotillin-2	47.064	22.4	30.8	21	acrosomal membrane [GO:0002080];adherens junction [GO:0005912];basolateral plasma membrane [GO:0016323];caveola [GO:0005901];cell-cell contact zone [GO:0044291];cytoplasmic vesicle [GO:0031410];dendrite cytoplasm [GO:0032839];endocytic vesicle [GO:0030139];endosome [GO:0005768];extracellular exosome [GO:0070062];flotillin complex [GO:0016600];focal adhesion [GO:0005925];glutamatergic synapse [GO:…	Q14254;J3QLD9;E7EMK3;K7EKW9	Q14254;J3QLD9;E7EMK3	FLOT2
0	3	0	Four and a half LIM domains protein 1	36.263	0	11.8	0	cytoplasm [GO:0005737];cytosol [GO:0005829];focal adhesion [GO:0005925];nucleus [GO:0005634];plasma membrane [GO:0005886]	Q13642;Q5JXI8;A0A494C0D6;A0A0D9SFI6;A0A0D9SFB0;Q5JXH9;A0A0D9SFZ9;Q5JXH8;Q5JXH7;Q5JXI3;Q5JXI2;A0A0D9SGB2;Q5JXI0	Q13642;Q5JXI8;A0A494C0D6;A0A0D9SFI6;A0A0D9SFB0;Q5JXH9;A0A0D9SFZ9;Q5JXH8;Q5JXH7;Q5JXI3;Q5JXI2	FHL1
29	29	29	Fructose-bisphosphate aldolase A;Fructose-bisphosphate aldolase	39.42	79.7	84.9	79.7	actin cytoskeleton [GO:0015629];centriolar satellite [GO:0034451];cytosol [GO:0005829];extracellular exosome [GO:0070062];extracellular region [GO:0005576];extracellular space [GO:0005615];ficolin-1-rich granule lumen [GO:1904813];I band [GO:0031674];M band [GO:0031430];membrane [GO:0016020];microtubule organizing center [GO:0005815];nucleus [GO:0005634];platelet alpha granule lumen [GO:0031093];…	P04075;J3KPS3;H3BQN4;H3BPS8;H3BUH7;H3BR04;H3BMQ8;H3BU78;H3BR68;P05062;A0A087WXX2;A0A3B3IS80	P04075;J3KPS3;H3BQN4;H3BPS8;H3BUH7;H3BR04	ALDOA
5	6	6	Fructose-bisphosphate aldolase C;Fructose-bisphosphate aldolase	39.455	16.8	21.2	19.8	cytoskeleton [GO:0005856];cytosol [GO:0005829];extracellular exosome [GO:0070062];extracellular region [GO:0005576];ficolin-1-rich granule lumen [GO:1904813];secretory granule lumen [GO:0034774];tertiary granule lumen [GO:1904724]	P09972;A8MVZ9;K7EKH5;J3KSV6;J3QKP5;C9J8F3	P09972;A8MVZ9	ALDOC
8	10	11	Fumarate hydratase, mitochondrial	54.636	26.5	30	35.7	chromosome [GO:0005694];cytoplasm [GO:0005737];cytosol [GO:0005829];extracellular exosome [GO:0070062];mitochondrial matrix [GO:0005759];mitochondrion [GO:0005739];nucleus [GO:0005634];site of double-strand break [GO:0035861];tricarboxylic acid cycle enzyme complex [GO:0045239]	P07954;A0A804HI24;A0A804HKE6	P07954;A0A804HI24	FH
3	3	2	Fumarylacetoacetase	46.374	11.5	7.9	8.6	cytosol [GO:0005829];extracellular exosome [GO:0070062]	P16930;A0A804HJ13;A0A804HJX2;H0YLC7;B7Z4W2	P16930;A0A804HJ13;A0A804HJX2;H0YLC7;B7Z4W2	FAH
1	2	1	G2/mitotic-specific cyclin-B2	45.281	2.3	4	2.8	centrosome [GO:0005813];cyclin-dependent protein kinase holoenzyme complex [GO:0000307];cytoplasm [GO:0005737];cytosol [GO:0005829];membrane [GO:0016020];microtubule cytoskeleton [GO:0015630];nucleus [GO:0005634]	O95067;H1UBN3;H0YMP3	O95067;H1UBN3;H0YMP3	CCNB2;CCNB2V
6	7	4	Galactokinase	42.272	19.9	25.8	11.7	cytoplasm [GO:0005737];cytosol [GO:0005829];extracellular exosome [GO:0070062];membrane [GO:0016020]	P51570;K7EII7;K7ERJ9;K7ERN9	P51570;K7EII7;K7ERJ9;K7ERN9	GALK1
4	4	3	Galactosylgalactosylxylosylprotein 3-beta-glucuronosyltransferase 3	37.121	17.9	19.4	14.9	cis-Golgi network [GO:0005801];extracellular exosome [GO:0070062];Golgi apparatus [GO:0005794];Golgi membrane [GO:0000139];integral component of membrane [GO:0016021];membrane [GO:0016020]	O94766;G3V150;E9PNA1	O94766;G3V150	B3GAT3
14	12	13	Gamma-enolase;Enolase	47.268	53.2	43.5	47.5	cytosol [GO:0005829];extracellular exosome [GO:0070062];extracellular space [GO:0005615];membrane [GO:0016020];perikaryon [GO:0043204];phosphopyruvate hydratase complex [GO:0000015];photoreceptor inner segment [GO:0001917];plasma membrane [GO:0005886]	P09104;F5H0C8;F5H1C3;U3KQP4	P09104;F5H0C8	ENO2
2	5	1	Gamma-glutamyl hydrolase	35.964	8.2	21.1	3.8	azurophil granule lumen [GO:0035578];cytosol [GO:0005829];extracellular exosome [GO:0070062];extracellular region [GO:0005576];extracellular space [GO:0005615];melanosome [GO:0042470];nucleus [GO:0005634];specific granule lumen [GO:0035580];tertiary granule lumen [GO:1904724];vacuole [GO:0005773]	Q92820;A0A7I2YQQ3;A0A7I2V5X9;A0A7I2V5P2	Q92820;A0A7I2YQQ3;A0A7I2V5X9;A0A7I2V5P2	GGH
3	3	0	Gamma-soluble NSF attachment protein	34.746	11.9	12.2	0	extracellular exosome [GO:0070062];lysosomal membrane [GO:0005765];mitochondrion [GO:0005739];SNARE complex [GO:0031201];vacuolar membrane [GO:0005774]	Q99747;J3KTJ6	Q99747	NAPG
1	1	1	Ganglioside-induced differentiation-associated protein 1	41.345	4.2	4.2	4.2	cytosol [GO:0005829];integral component of membrane [GO:0016021];integral component of mitochondrial outer membrane [GO:0031307];membrane [GO:0016020];mitochondrion [GO:0005739];nucleus [GO:0005634]	Q8TB36;A0A6Q8PHC1;B4DIH2;A0A6Q8PGU0;A0A6Q8PH97;A0A6Q8PEX8;A0A6Q8PH88;A0A6Q8PEZ4;A0A6Q8PHN7;A0A7I2RYU0;A0A6Q8PFG4;A0A6Q8PH79;A0A6Q8PGL3;A0A6Q8PGS2;A0A6Q8PGQ9;A0A6Q8PFF4	Q8TB36;A0A6Q8PHC1;B4DIH2;A0A6Q8PGU0;A0A6Q8PH97;A0A6Q8PEX8;A0A6Q8PH88;A0A6Q8PEZ4;A0A6Q8PHN7;A0A7I2RYU0;A0A6Q8PFG4;A0A6Q8PH79;A0A6Q8PGL3;A0A6Q8PGS2;A0A6Q8PGQ9;A0A6Q8PFF4	GDAP1
1	2	0	GATS-like protein 2	36.056	3.6	14.3	0	cytosol [GO:0005829]	A6NHX0	A6NHX0	GATSL2
4	4	4	GDP-fucose protein O-fucosyltransferase 1	43.955	11.9	15.7	11.9	endoplasmic reticulum [GO:0005783];membrane [GO:0016020]	Q9H488	Q9H488	POFUT1
0	0	1	GDP-fucose protein O-fucosyltransferase 2	49.975	0	0	3.5	endoplasmic reticulum [GO:0005783];endoplasmic reticulum membrane [GO:0005789];Golgi apparatus [GO:0005794]	Q9Y2G5;A0A0C4DGX7;S6FW71;H7C2T5	Q9Y2G5;A0A0C4DGX7;S6FW71;H7C2T5	POFUT2
3	3	0	GDP-L-fucose synthase	35.892	12.8	10.6	0	cytosol [GO:0005829];extracellular exosome [GO:0070062]	Q13630;E9PKL9;H0YCP7;E9PP60;E9PLH9;E9PP14;A0A0J9YX13	Q13630;E9PKL9	TSTA3
1	3	1	GDP-Man:Man(3)GlcNAc(2)-PP-Dol alpha-1,2-mannosyltransferase	55.65	2.8	10.6	2.8	endoplasmic reticulum membrane [GO:0005789];integral component of membrane [GO:0016021];membrane [GO:0016020]	Q2TAA5;A0A7P0T8Y4;A0A3B3IS90	Q2TAA5;A0A7P0T8Y4;A0A3B3IS90	ALG11
2	6	2	GDP-mannose 4,6 dehydratase	41.949	5.4	21.8	6.5	cytoplasm [GO:0005737];cytosol [GO:0005829];extracellular exosome [GO:0070062]	O60547	O60547	GMDS
1	3	1	General transcription factor IIH subunit 2-like protein;General transcription factor IIH subunit 2	44.452	2.3	11.6	2.3	core TFIIH complex portion of holo TFIIH complex [GO:0000438];nuclear speck [GO:0016607];nucleoplasm [GO:0005654];nucleus [GO:0005634];transcription factor TFIID complex [GO:0005669];transcription factor TFIIH core complex [GO:0000439];transcription factor TFIIH holo complex [GO:0005675]	Q6P1K8;Q13888;D6RAW1;D6RIT7;D6RGC9;R4GMS9;D6RJD3;D6RID8	Q6P1K8;Q13888	GTF2H2C;GTF2H2
2	1	1	General transcription factor IIH subunit 4	52.186	3.5	1.7	2.8	core TFIIH complex portion of holo TFIIH complex [GO:0000438];nuclear speck [GO:0016607];nucleoplasm [GO:0005654];nucleus [GO:0005634];transcription factor TFIID complex [GO:0005669];transcription factor TFIIH core complex [GO:0000439];transcription factor TFIIH holo complex [GO:0005675]	Q92759;A0A0G2JHJ2	Q92759	GTF2H4
2	1	1	General transcription factor II-I	112.42	4.2	2.5	2.5	cytoplasm [GO:0005737];membrane [GO:0016020];nucleoplasm [GO:0005654];nucleus [GO:0005634]	P78347;A0A494C1K3	P78347;A0A494C1K3	GTF2I
2	0	0	Geranylgeranyl transferase type-1 subunit beta	42.368	5	0	0	CAAX-protein geranylgeranyltransferase complex [GO:0005953]	P53609	P53609	PGGT1B
2	0	9	Glucose-6-phosphate 1-dehydrogenase	59.256	4.5	0	19	centriolar satellite [GO:0034451];cytoplasm [GO:0005737];cytoplasmic side of plasma membrane [GO:0009898];cytosol [GO:0005829];extracellular exosome [GO:0070062];intracellular membrane-bounded organelle [GO:0043231];membrane [GO:0016020];nucleus [GO:0005634]	P11413;E7EM57;E7EUI8;E9PD92	P11413;E7EM57;E7EUI8;E9PD92	G6PD
9	8	20	Glucose-6-phosphate isomerase	63.146	19.5	18.8	46.2	ciliary membrane [GO:0060170];cytosol [GO:0005829];extracellular exosome [GO:0070062];extracellular region [GO:0005576];extracellular space [GO:0005615];ficolin-1-rich granule lumen [GO:1904813];membrane [GO:0016020];neuron projection [GO:0043005];nucleoplasm [GO:0005654];plasma membrane [GO:0005886];secretory granule lumen [GO:0034774]	P06744;A0A2U3TZU2;K7EQ48;A0A2R8Y6C7;A0A0J9YYH3;A0A0J9YXP8;A0A0J9YX90;K7EPY4;K7ERC6;K7EP41;K7ENA0;A0A0J9YXM3;K7ELR7;A0A2R8YF08;K7EIL4;K7ERK8;A0A0J9YXH9;A0A0J9YYI8	P06744;A0A2U3TZU2;K7EQ48;A0A2R8Y6C7;A0A0J9YYH3;A0A0J9YXP8;A0A0J9YX90	GPI
15	9	18	Glutamate dehydrogenase 1, mitochondrial;Glutamate dehydrogenase 2, mitochondrial	61.397	32.8	19.9	44.4	cytoplasm [GO:0005737];endoplasmic reticulum [GO:0005783];mitochondrial matrix [GO:0005759];mitochondrion [GO:0005739]	P00367;A0A804HJD7;A0A804HKE0;P49448;A0A804HJZ0;A0A804HHS2;A0A804HHU3;A0A804HIA0;A0A804HLC0	P00367;A0A804HJD7;A0A804HKE0;P49448	GLUD1;GLUD2
6	0	8	Glutamate-rich WD repeat-containing protein 1	49.419	21.3	0	28.3	chromosome [GO:0005694];cytosol [GO:0005829];nucleolus [GO:0005730];nucleoplasm [GO:0005654];nucleus [GO:0005634];protein-containing complex [GO:0032991]	Q9BQ67;M0QX71	Q9BQ67	GRWD1
1	0	2	Glutaminase kidney isoform, mitochondrial	73.46	2.2	0	5.4	cytosol [GO:0005829];mitochondrial matrix [GO:0005759];mitochondrion [GO:0005739];synapse [GO:0045202]	O94925;H7BZD1	O94925	GLS
3	5	7	Glutamine synthetase	42.064	11	19.3	25.7	axon terminus [GO:0043679];cytoplasm [GO:0005737];cytosol [GO:0005829];extracellular exosome [GO:0070062];glial cell projection [GO:0097386];mitochondrion [GO:0005739];myelin sheath [GO:0043209];nucleus [GO:0005634];perikaryon [GO:0043204];plasma membrane [GO:0005886];protein-containing complex [GO:0032991];rough endoplasmic reticulum [GO:0005791]	P15104;A0A2R8YDT1	P15104;A0A2R8YDT1	GLUL
11	15	10	Glutaredoxin-3	37.432	40.6	52.5	33.1	cell cortex [GO:0005938];cytosol [GO:0005829];dendrite [GO:0030425];nucleus [GO:0005634];Z disc [GO:0030018]	O76003	O76003	GLRX3
2	6	2	Glutaryl-CoA dehydrogenase, mitochondrial	48.127	5.9	21.2	5.9	mitochondrial matrix [GO:0005759];mitochondrion [GO:0005739]	Q92947;K7EKT3;K7ES74;K7EKH1;K7ERX1	Q92947	GCDH
5	2	8	Glutathione reductase, mitochondrial	56.256	14.8	8.8	23.9	cytosol [GO:0005829];external side of plasma membrane [GO:0009897];extracellular exosome [GO:0070062];mitochondrial matrix [GO:0005759];mitochondrion [GO:0005739]	P00390;A0A2R8YF59;H0YC68	P00390	GSR
0	3	0	Glutathione S-transferase omega-1	27.566	0	13.7	0	cytoplasm [GO:0005737];cytosol [GO:0005829];extracellular exosome [GO:0070062];nucleoplasm [GO:0005654]	P78417;Q5TA02;Q5TA01	P78417;Q5TA02	GSTO1
15	7	14	Glutathione synthetase	52.384	43.9	25.3	40.7	cytosol [GO:0005829];extracellular exosome [GO:0070062]	P48637;A0A2R8Y430;A0A2R8Y5T7;A0A2R8Y6Q7;A0A2R8YF34;A0A2R8Y7I7;A0A2R8Y2X9;A0A2R8Y6Y6;A0A2R8Y4V9;A0A2R8Y790;A0A2R8Y446;A0A0S2Z4J7;A0A2R8Y2F2	P48637;A0A2R8Y430;A0A2R8Y5T7	GSS
17	21	13	Glyceraldehyde-3-phosphate dehydrogenase	36.053	73.7	78.8	53.4	cytoplasm [GO:0005737];cytosol [GO:0005829];extracellular exosome [GO:0070062];GAIT complex [GO:0097452];intracellular membrane-bounded organelle [GO:0043231];lipid droplet [GO:0005811];membrane [GO:0016020];microtubule cytoskeleton [GO:0015630];nuclear membrane [GO:0031965];nucleus [GO:0005634];perinuclear region of cytoplasm [GO:0048471];plasma membrane [GO:0005886];ribonucleoprotein complex [G…	P04406;E7EUT5;O14556	P04406;E7EUT5	GAPDH
1	1	4	Glycerol kinase 2	60.593	4.9	4.9	10.7	extracellular exosome [GO:0070062];mitochondrial outer membrane [GO:0005741];mitochondrion [GO:0005739]	Q14410	Q14410	GK2
2	2	15	Glycerol kinase;Putative glycerol kinase 3	61.244	7.2	8.1	37	cytosol [GO:0005829];extracellular exosome [GO:0070062];mitochondrial outer membrane [GO:0005741];mitochondrion [GO:0005739]	P32189;Q14409;F8WC39;A6NP46;F8WDA9;F8WBI8;H7C2A0;F8WF44;H7BYD2	P32189;Q14409	GK;GK3P
1	2	2	Glycine--tRNA ligase	83.165	2.8	4.6	4.6	axon [GO:0030424];cytoplasm [GO:0005737];cytosol [GO:0005829];extracellular exosome [GO:0070062];mitochondrial matrix [GO:0005759];mitochondrion [GO:0005739];secretory granule [GO:0030141]	P41250;A0A6Q8PFZ6;H7C443;A0A6Q8PHI7;A0A6Q8PGW4;A0A6Q8PGI6;A0A6Q8PGA8;A0A6Q8PHH9;A0A6Q8PGZ8;A0A6Q8PH49;A0A6Q8PF45	P41250;A0A6Q8PFZ6;H7C443;A0A6Q8PHI7;A0A6Q8PGW4;A0A6Q8PGI6;A0A6Q8PGA8;A0A6Q8PHH9;A0A6Q8PGZ8;A0A6Q8PH49;A0A6Q8PF45	GARS
5	2	5	Glycogen synthase kinase-3 alpha	50.98	20.1	6	20.1	apical dendrite [GO:0097440];axon [GO:0030424];beta-catenin destruction complex [GO:0030877];cytoplasm [GO:0005737];cytosol [GO:0005829];microtubule [GO:0005874];mitochondrion [GO:0005739];neuronal cell body [GO:0043025];nucleus [GO:0005634];postsynapse [GO:0098794];proximal dendrite [GO:1990635]	P49840;A8MT37;M0QYV0;A0A7I2V4Q6;A0A7I2V2P0;A0A7I2V5Q2;A0A7I2YQA1;A0A7I2YQV9;A0A7I2V485;A0A7I2V379;A0A7I2YQJ1;A0A7I2V2J2;A0A7I2V2P9;A0A7I2YQM8;A0A7I2V5S8;A0A7I2V4D4;A0A7I2YQ76;A0A7I2V3W5;A0A7I2V3H9;A0A7I2V4Z1;A0A7I2V4Y3	P49840;A8MT37;M0QYV0	GSK3A
4	1	4	Glycogen synthase kinase-3 beta	46.744	14.5	5.7	12.6	axon [GO:0030424];beta-catenin destruction complex [GO:0030877];centrosome [GO:0005813];cytoplasm [GO:0005737];cytosol [GO:0005829];dendrite [GO:0030425];glutamatergic synapse [GO:0098978];integral component of membrane [GO:0016021];mitochondrion [GO:0005739];nucleoplasm [GO:0005654];nucleus [GO:0005634];plasma membrane [GO:0005886];postsynapse [GO:0098794];Wnt signalosome [GO:1990909]	P49841;A0A7I2YQK0;A0A3B3ITW1;A0A7I2V3J4;A0A7I2V5G5;A0A7I2V3G9;A0A7I2V4X2;A0A7I2YQG6;A0A7I2V4X3;A0A7I2V5M2;A0A7I2V3Z5;A0A7I2V2I5;A0A7I2V3T3;A0A7I2V5K9;A0A7I2YQU1;A0A7I2V3D8;A0A7I2V2V4;A0A7I2V441;A0A7I2V4F3;A0A7I2V2K7;A0A7I2YQB0;A0A7I2V606	P49841;A0A7I2YQK0;A0A3B3ITW1;A0A7I2V3J4;A0A7I2V5G5	GSK3B
3	1	1	Glycosaminoglycan xylosylkinase	46.432	10.3	4.6	4.6	Golgi apparatus [GO:0005794];Golgi membrane [GO:0000139];integral component of membrane [GO:0016021];nucleoplasm [GO:0005654]	O75063;X6RH03	O75063	FAM20B
1	2	1	Glycosyltransferase 8 domain-containing protein 1	41.935	3	8.9	3	Golgi apparatus [GO:0005794];integral component of membrane [GO:0016021];membrane [GO:0016020]	Q68CQ7;C9J880;C9JNB0;C9JY96;C9JPK4	Q68CQ7;C9J880;C9JNB0;C9JY96;C9JPK4	GLT8D1
0	0	1	Glycylpeptide N-tetradecanoyltransferase 1;Glycylpeptide N-tetradecanoyltransferase 2;Glycylpeptide N-tetradecanoyltransferase	56.806	0	0	4	cytoplasm [GO:0005737];cytosol [GO:0005829];extrinsic component of membrane [GO:0019898];Golgi apparatus [GO:0005794];host cell [GO:0043657];mitochondrion [GO:0005739];plasma membrane [GO:0005886]	P30419;A0A7I2V539;O60551;A0A7I2V3U5;A0A7I2V3X4;Q5VUC6;A0A7I2V4Y5	P30419;A0A7I2V539;O60551;A0A7I2V3U5;A0A7I2V3X4;Q5VUC6	NMT1;NMT2
0	3	0	Glyoxalase domain-containing protein 4	34.793	0	14.7	0	extracellular exosome [GO:0070062];mitochondrion [GO:0005739]	Q9HC38;F6TLX2;I3L3Q4;I3L1I0	Q9HC38;F6TLX2;I3L3Q4	GLOD4
4	6	0	Glyoxylate reductase/hydroxypyruvate reductase	35.668	11.9	28	0	catalytic complex [GO:1902494];cytoplasm [GO:0005737];cytosol [GO:0005829];extracellular exosome [GO:0070062];peroxisomal matrix [GO:0005782]	Q9UBQ7;U3KQ56	Q9UBQ7;U3KQ56	GRHPR
3	3	2	GMP reductase 2;GMP reductase	37.874	8.3	8.3	6.3	cytosol [GO:0005829];GMP reductase complex [GO:1902560]	Q9P2T1;H0YMB3;F8WAN9;H0YNJ6;A0A087WWM4;H0YLV5;H0YN22;H0YK13;H0YMW6;H0YK71;H0YN74;P36959;H0YMV5;A0A0B4J281;H0YNH0;H0YKK3;H0YMG3;H0YMR9	Q9P2T1;H0YMB3;F8WAN9;H0YNJ6;A0A087WWM4;H0YLV5;H0YN22;H0YK13;H0YMW6;H0YK71	GMPR2
0	5	0	Golgi phosphoprotein 3	33.81	0	28.2	0	cytosol [GO:0005829];endosome [GO:0005768];Golgi apparatus [GO:0005794];Golgi cisterna [GO:0031985];Golgi cisterna membrane [GO:0032580];Golgi membrane [GO:0000139];intracellular membrane-bounded organelle [GO:0043231];mitochondrial intermembrane space [GO:0005758];mitochondrion [GO:0005739];plasma membrane [GO:0005886];trans-Golgi network [GO:0005802];trans-Golgi network membrane [GO:0032588]	Q9H4A6;Q9H4A5	Q9H4A6	GOLPH3
1	1	1	GPI-anchor transamidase	45.251	3	3	3	endoplasmic reticulum membrane [GO:0005789];GPI-anchor transamidase complex [GO:0042765];membrane [GO:0016020]	Q92643;B1AK81;A6NEM5	Q92643;B1AK81;A6NEM5	PIGK
2	2	1	GPN-loop GTPase 1	41.74	8.6	8.6	4.3	cytoplasm [GO:0005737];cytosol [GO:0005829];mitochondrion [GO:0005739];nucleoplasm [GO:0005654];nucleus [GO:0005634]	Q9HCN4;F8WD09	Q9HCN4;F8WD09	GPN1
1	1	3	G-rich sequence factor 1	53.126	4.6	4.6	8.1	cytoplasm [GO:0005737];mitochondrial nucleoid [GO:0042645];mitochondrion [GO:0005739];nucleoplasm [GO:0005654];ribonucleoprotein complex [GO:1990904];ribonucleoprotein granule [GO:0035770]	Q12849;H0Y8R1;F5H5I6;H0YAK1	Q12849;H0Y8R1;F5H5I6;H0YAK1	GRSF1
1	4	1	GTPase Era, mitochondrial	48.349	3.7	14	3.7	cytosol [GO:0005829];mitochondrial inner membrane [GO:0005743];mitochondrial matrix [GO:0005759];mitochondrion [GO:0005739]	O75616;K7EQJ8;J3QSB2;J3QRV9;J3QT61	O75616;K7EQJ8;J3QSB2;J3QRV9	ERAL1
5	4	2	GTP-binding nuclear protein Ran	24.423	27.3	21.8	10.2	centriole [GO:0005814];cytoplasm [GO:0005737];cytosol [GO:0005829];extracellular exosome [GO:0070062];host cell [GO:0043657];melanosome [GO:0042470];membrane [GO:0016020];midbody [GO:0030496];nuclear envelope [GO:0005635];nuclear pore [GO:0005643];nucleolus [GO:0005730];nucleoplasm [GO:0005654];nucleus [GO:0005634];protein-containing complex [GO:0032991];recycling endosome [GO:0055037];RNA nuclea…	P62826;B5MDF5;J3KQE5;F5H018;B4DV51;H0YFC6;A0A087X0W0	P62826;B5MDF5;J3KQE5;F5H018;B4DV51	RAN
7	9	7	Guanine nucleotide-binding protein G(i) subunit alpha-1	40.361	22	31.6	24.6	cell cortex region [GO:0099738];centrosome [GO:0005813];cytoplasm [GO:0005737];extracellular exosome [GO:0070062];heterotrimeric G-protein complex [GO:0005834];lysosomal membrane [GO:0005765];membrane raft [GO:0045121];midbody [GO:0030496];nucleus [GO:0005634];plasma membrane [GO:0005886]	P63096;A0A3B3ITM0;A0A3B3IUA8	P63096;A0A3B3ITM0	GNAI1
8	10	9	Guanine nucleotide-binding protein G(i) subunit alpha-2	40.45	27.3	32.4	37.2	cell body [GO:0044297];centrosome [GO:0005813];cytoplasm [GO:0005737];cytosol [GO:0005829];dendrite [GO:0030425];extracellular exosome [GO:0070062];extracellular vesicle [GO:1903561];heterotrimeric G-protein complex [GO:0005834];membrane [GO:0016020];membrane raft [GO:0045121];midbody [GO:0030496];nucleoplasm [GO:0005654];plasma membrane [GO:0005886];synapse [GO:0045202]	P04899	P04899	GNAI2
6	17	3	Guanine nucleotide-binding protein G(I)/G(S)/G(T) subunit beta-1	37.377	21.2	68.5	8.2	cell body [GO:0044297];cytoplasm [GO:0005737];cytosol [GO:0005829];dendrite [GO:0030425];extracellular exosome [GO:0070062];extracellular vesicle [GO:1903561];heterotrimeric G-protein complex [GO:0005834];lysosomal membrane [GO:0005765];membrane [GO:0016020];photoreceptor disc membrane [GO:0097381];photoreceptor inner segment [GO:0001917];photoreceptor outer segment membrane [GO:0042622];plasma m…	P62873;F6UT28;B1AKQ8;F6X3N5;B3KVK2;P16520;F5H8J8;F5H100;F5H0S8;E9PCP0	P62873;F6UT28;B1AKQ8;F6X3N5	GNB1
4	13	3	Guanine nucleotide-binding protein G(I)/G(S)/G(T) subunit beta-2	37.331	12.4	62.9	8.2	cell body [GO:0044297];cytoplasm [GO:0005737];cytosol [GO:0005829];extracellular exosome [GO:0070062];extracellular space [GO:0005615];focal adhesion [GO:0005925];heterotrimeric G-protein complex [GO:0005834];lysosomal membrane [GO:0005765];membrane [GO:0016020];perinuclear region of cytoplasm [GO:0048471];plasma membrane [GO:0005886];vesicle [GO:0031982]	P62879;C9JXA5;E7EP32;C9JZN1;C9JIS1;C9JD14	P62879;C9JXA5;E7EP32;C9JZN1;C9JIS1	GNB2
12	13	9	Guanine nucleotide-binding protein G(k) subunit alpha	40.532	43.2	53.4	35.9	acrosomal vesicle [GO:0001669];apical plasma membrane [GO:0016324];axoneme [GO:0005930];centrosome [GO:0005813];cytoplasm [GO:0005737];cytosol [GO:0005829];extracellular exosome [GO:0070062];Golgi apparatus [GO:0005794];heterotrimeric G-protein complex [GO:0005834];lysosomal membrane [GO:0005765];membrane [GO:0016020];membrane raft [GO:0045121];midbody [GO:0030496];neuronal cell body [GO:0043025]…	P08754;P19087;A8MTJ3;P11488;A0A1W2PRE1;A0A1W2PQK2;A2A2R6;A0A087WTB6;Q5JWD1;A0A1W2PRJ7;A0A6Q8PGR1;A0A087WZE5;A0A1W2PS82;H0Y7E8	P08754	GNAI3
5	3	4	Guanine nucleotide-binding protein G(o) subunit alpha	40.05	16.7	10.7	14.4	cell body [GO:0044297];dendrite [GO:0030425];heterotrimeric G-protein complex [GO:0005834];myelin sheath [GO:0043209];plasma membrane [GO:0005886]	P09471;H3BTM2;A0A1W2PP38;A0A1W2PP87	P09471;H3BTM2	GNAO1
6	6	5	Guanine nucleotide-binding protein G(q) subunit alpha	42.142	23.4	22.3	17	cytoplasm [GO:0005737];extracellular exosome [GO:0070062];Golgi apparatus [GO:0005794];heterotrimeric G-protein complex [GO:0005834];lysosomal membrane [GO:0005765];nuclear membrane [GO:0031965];photoreceptor outer segment [GO:0001750];plasma membrane [GO:0005886];synapse [GO:0045202]	P50148;B1AM21	P50148	GNAQ
12	12	11	Guanine nucleotide-binding protein G(s) subunit alpha isoforms short;Guanine nucleotide-binding protein G(s) subunit alpha isoforms XLas	45.664	40.9	36.5	34.8	apical plasma membrane [GO:0016324];cytoplasm [GO:0005737];cytosol [GO:0005829];dendrite [GO:0030425];extracellular exosome [GO:0070062];heterotrimeric G-protein complex [GO:0005834];intrinsic component of membrane [GO:0031224];membrane [GO:0016020];plasma membrane [GO:0005886];trans-Golgi network membrane [GO:0032588]	P63092;Q5JWF2;Q5JWE9;A0A7I2V5R6;A0A0A0MR13;A0A590UJR6;A0A590UJB7;A0A590UJQ9;A0A590UJ22;A0A590UJI6;A0A590UJQ2;A0A590UJ58;A0A590UJY8;B0AZR9;S4R3V9;A0A590UJJ0;A0A590UK28;A0A590UKA1;A0A590UJB0;A0A590UKA9;A0A590UKB4;A0A590UJF0;A0A590UKA4;A0A590UJG5;A0A590UJA5;A0A804HIH4;A0A590UJS2;A0A590UJY2;S4R3E3;A0A590UJC9;P38405	P63092;Q5JWF2;Q5JWE9;A0A7I2V5R6;A0A0A0MR13;A0A590UJR6;A0A590UJB7;A0A590UJQ9;A0A590UJ22;A0A590UJI6;A0A590UJQ2;A0A590UJ58;A0A590UJY8;B0AZR9;S4R3V9;A0A590UJJ0;A0A590UK28;A0A590UKA1;A0A590UJB0;A0A590UKA9;A0A590UKB4;A0A590UJF0;A0A590UKA4;A0A590UJG5;A0A590UJA5;A0A804HIH4;A0A590UJS2;A0A590UJY2;S4R3E3	GNAS
8	11	8	Guanine nucleotide-binding protein subunit alpha-11;Guanine nucleotide-binding protein subunit alpha-14	42.123	26.2	37.3	29	cytoplasm [GO:0005737];extracellular exosome [GO:0070062];heterotrimeric G-protein complex [GO:0005834];lysosomal membrane [GO:0005765];photoreceptor outer segment [GO:0001750];plasma membrane [GO:0005886];synapse [GO:0045202]	P29992;O95837;K7EL62;A0A087WVZ3	P29992;O95837;K7EL62	GNA11;GNA14
5	5	5	Guanine nucleotide-binding protein subunit alpha-13	44.049	14.6	16.7	14.6	brush border membrane [GO:0031526];cytoplasm [GO:0005737];cytosol [GO:0005829];extracellular exosome [GO:0070062];focal adhesion [GO:0005925];heterotrimeric G-protein complex [GO:0005834];melanosome [GO:0042470];membrane [GO:0016020];nucleus [GO:0005634];plasma membrane [GO:0005886]	Q14344	Q14344	GNA13
11	15	8	Guanine nucleotide-binding protein subunit beta-2-like 1;Guanine nucleotide-binding protein subunit beta-2-like 1, N-terminally processed	35.076	48.6	64.7	33.1	cytoplasm [GO:0005737];cytosol [GO:0005829];cytosolic small ribosomal subunit [GO:0022627];dendrite [GO:0030425];extracellular exosome [GO:0070062];intracellular membrane-bounded organelle [GO:0043231];IRE1-RACK1-PP2A complex [GO:1990630];midbody [GO:0030496];mitochondrion [GO:0005739];neuronal cell body [GO:0043025];nucleoplasm [GO:0005654];nucleus [GO:0005634];perikaryon [GO:0043204];perinuclea…	P63244;J3KPE3;D6RAC2;H0YAF8;D6R9L0;H0Y8W2;D6R9Z1;D6RHH4;D6REE5;H0YAM7;D6RFX4;D6RBD0;D6RFZ9;E9PD14;D6RAU2;H0Y8R5;D6RF23;D6R909;D6RGK8;H0Y9P0;D6RHJ5	P63244;J3KPE3;D6RAC2;H0YAF8;D6R9L0;H0Y8W2;D6R9Z1;D6RHH4;D6REE5;H0YAM7;D6RFX4	GNB2L1
3	7	2	Guanine nucleotide-binding protein subunit beta-4	37.567	10.3	36.5	6.2	cytoplasm [GO:0005737];cytosol [GO:0005829];extracellular exosome [GO:0070062];heterotrimeric G-protein complex [GO:0005834];lysosomal membrane [GO:0005765]	Q9HAV0;A0A6Q8PFE0;A0A6Q8PFV8;A0A7I2S2S9;A0A6Q8PG88;H7C5J5;A0A6Q8PFW8	Q9HAV0;A0A6Q8PFE0;A0A6Q8PFV8;A0A7I2S2S9;A0A6Q8PG88;H7C5J5;A0A6Q8PFW8	GNB4
1	1	1	Guanine nucleotide-binding protein-like 3	61.992	2	2	2	extracellular space [GO:0005615];membrane [GO:0016020];nuclear body [GO:0016604];nucleolus [GO:0005730];nucleus [GO:0005634]	Q9BVP2	Q9BVP2	GNL3
2	0	6	H/ACA ribonucleoprotein complex subunit 4	57.673	4.1	0	12.8	box H/ACA scaRNP complex [GO:0072589];box H/ACA snoRNP complex [GO:0031429];box H/ACA telomerase RNP complex [GO:0090661];cytoplasm [GO:0005737];fibrillar center [GO:0001650];integral component of membrane [GO:0016021];nucleolus [GO:0005730];nucleoplasm [GO:0005654];nucleus [GO:0005634];telomerase holoenzyme complex [GO:0005697]	O60832;C9IYT0;H7C2Q9;H7C0M1;H7C2Q2	O60832;C9IYT0;H7C2Q9;H7C0M1	DKC1
1	0	0	HAUS augmin-like complex subunit 4	42.399	4.1	0	0	centrosome [GO:0005813];cytosol [GO:0005829];HAUS complex [GO:0070652];microtubule [GO:0005874];spindle [GO:0005819]	Q9H6D7;G3V2T6;G3V541	Q9H6D7;G3V2T6;G3V541	HAUS4
0	2	0	HAUS augmin-like complex subunit 7	40.778	0	11.4	0	centrosome [GO:0005813];cytosol [GO:0005829];HAUS complex [GO:0070652];microtubule [GO:0005874];spindle [GO:0005819]	Q99871;A6NDA1;H7BZF8	Q99871;A6NDA1	HAUS7
0	4	0	HCLS1-associated protein X-1	31.62	0	25.8	0	actin cytoskeleton [GO:0015629];apical plasma membrane [GO:0016324];cell cortex [GO:0005938];clathrin-coated vesicle [GO:0030136];endoplasmic reticulum [GO:0005783];lamellipodium [GO:0030027];mitochondrial intermembrane space [GO:0005758];mitochondrial outer membrane [GO:0005741];mitochondrion [GO:0005739];nuclear envelope [GO:0005635];nuclear membrane [GO:0031965];P-body [GO:0000932];sarcoplasmi…	O00165;Q5VYD6;E9PIQ7	O00165;Q5VYD6	HAX1
2	1	4	Heat shock 70 kDa protein 14	54.794	7.1	2.8	10.8	cytoplasm [GO:0005737];cytosol [GO:0005829];membrane [GO:0016020];nucleus [GO:0005634];plasma membrane [GO:0005886]	Q0VDF9;H7C2A1	Q0VDF9	HSPA14
22	28	24	Heat shock 70 kDa protein 1A;Heat shock 70 kDa protein 1B	70.051	43.8	58.3	47	aggresome [GO:0016235];blood microparticle [GO:0072562];centriole [GO:0005814];centrosome [GO:0005813];cytoplasm [GO:0005737];cytosol [GO:0005829];endoplasmic reticulum [GO:0005783];extracellular exosome [GO:0070062];extracellular region [GO:0005576];ficolin-1-rich granule lumen [GO:1904813];focal adhesion [GO:0005925];inclusion body [GO:0016234];mitochondrion [GO:0005739];nuclear speck [GO:00166…	P0DMV8;A0A0G2JIW1;P0DMV9;V9GZ37	P0DMV8;A0A0G2JIW1;P0DMV9;V9GZ37	HSPA1A;HSPA1B
3	6	3	Heat shock 70 kDa protein 4	94.33	5.6	10.5	5.2	cytoplasm [GO:0005737];cytosol [GO:0005829];extracellular exosome [GO:0070062];mitochondrion [GO:0005739];nucleus [GO:0005634]	P34932;A0A087WTS8;A0A087WYC1	P34932;A0A087WTS8;A0A087WYC1	HSPA4
8	9	9	Heat shock 70 kDa protein 6;Putative heat shock 70 kDa protein 7	71.027	12.1	14.6	14	blood microparticle [GO:0072562];centriole [GO:0005814];cytoplasm [GO:0005737];cytosol [GO:0005829];extracellular exosome [GO:0070062];extracellular region [GO:0005576];ficolin-1-rich granule lumen [GO:1904813];nucleus [GO:0005634];plasma membrane [GO:0005886];secretory granule lumen [GO:0034774]	P17066;P48741	P17066;P48741	HSPA6;HSPA7
16	12	16	Heat shock cognate 71 kDa protein	70.897	26.3	19.8	31.7	autophagosome [GO:0005776];axon [GO:0030424];blood microparticle [GO:0072562];CatSper complex [GO:0036128];cell surface [GO:0009986];chaperone complex [GO:0101031];clathrin-sculpted gamma-aminobutyric acid transport vesicle membrane [GO:0061202];cytoplasm [GO:0005737];cytosol [GO:0005829];dendrite [GO:0030425];extracellular exosome [GO:0070062];extracellular region [GO:0005576];extracellular spac…	P11142;E9PKE3;E9PN89;E9PNE6;A8K7Q2;P54652;E9PLF4;E9PI65;E9PQQ4;E9PQK7;E9PK54;E9PPY6;E9PS65;E9PN25;E9PM13	P11142;E9PKE3;E9PN89;E9PNE6;A8K7Q2	HSPA8
2	4	2	Heat shock protein 105 kDa	96.864	3.3	6.9	3.3	cytoplasm [GO:0005737];cytosol [GO:0005829];endocytic vesicle lumen [GO:0071682];extracellular exosome [GO:0070062];extracellular region [GO:0005576];microtubule [GO:0005874];nucleoplasm [GO:0005654];nucleus [GO:0005634];protein-containing complex [GO:0032991]	Q92598;A0A0A0MSM0;O95757;D6RJ96;E9PDE8;R4GN69	Q92598;A0A0A0MSM0	HSPH1
3	5	4	Heat shock protein 75 kDa, mitochondrial	80.109	6.1	9.9	7.5	membrane [GO:0016020];mitochondrial inner membrane [GO:0005743];mitochondrial intermembrane space [GO:0005758];mitochondrial matrix [GO:0005759];mitochondrion [GO:0005739];nucleoplasm [GO:0005654]	Q12931;I3L0K7;I3L239	Q12931;I3L0K7	TRAP1
15	28	16	Heat shock protein HSP 90-alpha	84.659	25.1	41.7	27.7	axonal growth cone [GO:0044295];cell surface [GO:0009986];cytoplasm [GO:0005737];cytosol [GO:0005829];dendritic growth cone [GO:0044294];endocytic vesicle lumen [GO:0071682];extracellular exosome [GO:0070062];extracellular region [GO:0005576];ficolin-1-rich granule lumen [GO:1904813];lysosomal lumen [GO:0043202];melanosome [GO:0042470];membrane [GO:0016020];mitochondrion [GO:0005739];myelin sheat…	P07900;Q14568;Q58FG0;Q58FG1	P07900	HSP90AA1
23	27	24	Heat shock protein HSP 90-beta	83.263	38.1	44.6	41.4	apical plasma membrane [GO:0016324];aryl hydrocarbon receptor complex [GO:0034751];axonal growth cone [GO:0044295];basolateral plasma membrane [GO:0016323];brush border membrane [GO:0031526];cell surface [GO:0009986];cytoplasm [GO:0005737];cytosol [GO:0005829];dendritic growth cone [GO:0044294];extracellular exosome [GO:0070062];extracellular region [GO:0005576];ficolin-1-rich granule lumen [GO:1…	P08238;Q58FF7;Q58FF8	P08238	HSP90AB1
2	5	0	Heme oxygenase 2	36.032	12.3	25.3	0	endoplasmic reticulum membrane [GO:0005789];integral component of membrane [GO:0016021];membrane [GO:0016020];plasma membrane [GO:0005886];specific granule membrane [GO:0035579]	P30519;I3L159;I3L1F5;A0A087WT44;I3L276;I3L4P8;A0A1B0GXH0;I3L463;I3L1Y2	P30519;I3L159;I3L1F5;A0A087WT44	HMOX2
6	6	7	Hepatoma-derived growth factor	26.788	35	37.1	45.4	collagen-containing extracellular matrix [GO:0062023];cytoplasm [GO:0005737];extracellular region [GO:0005576];extracellular space [GO:0005615];nucleoplasm [GO:0005654];nucleus [GO:0005634];transcription repressor complex [GO:0017053]	P51858	P51858	HDGF
11	12	10	Heterogeneous nuclear ribonucleoprotein A/B	30.302	32.9	36.8	32.5	cytoplasm [GO:0005737];nucleoplasm [GO:0005654];nucleus [GO:0005634];ribonucleoprotein complex [GO:1990904];RNA polymerase II transcription regulator complex [GO:0090575]	D6R9P3;D6RD18;D6RBZ0;Q99729	D6R9P3;D6RD18;D6RBZ0;Q99729	HNRNPAB
8	9	4	Heterogeneous nuclear ribonucleoprotein A0	30.84	34.4	34.8	20.7	nucleoplasm [GO:0005654];nucleus [GO:0005634]	Q13151	Q13151	HNRNPA0
19	25	14	Heterogeneous nuclear ribonucleoprotein A1;Heterogeneous nuclear ribonucleoprotein A1, N-terminally processed;Heterogeneous nuclear ribonucleoprotein A1-like 2	38.746	50	54	43.3	catalytic step 2 spliceosome [GO:0071013];cytoplasm [GO:0005737];extracellular exosome [GO:0070062];membrane [GO:0016020];nucleoplasm [GO:0005654];nucleus [GO:0005634];ribonucleoprotein complex [GO:1990904];spliceosomal complex [GO:0005681]	P09651;F8W6I7;A0A7I2V3R8;A0A7I2V3W0;A0A7I2V2L6;F8VZ49;A0A7I2YQX9;Q32P51;A0A2R8Y4L2;F8VTQ5;F8W646;H0YH80;A0A7I2V5U9;A0A7I2YQ85;A0A7I2V334;A0A7I2V453;A0A7I2YQY2;A0A7I2V3K5;A0A7I2V2R4;A0A7I2V661;A0A7I2V360;A0A7I2V5N7;A0A7I2V2Z4;A0A7I2V4M0;A0A7I2V3C7;A0A7I2YQV3;A0A7I2V3U8;A0A7I2V2F1;A0A7I2V5H0;A0A7I2V3W4;A0A7I2V4P7;A0A7I2V2M7;A0A7I2V666;A0A7I2V4F8;A0A7I2V520;A0A7I2V459;A0A7I2V2Q7;A0A7I2V2X1;A0A7I2V4E…	P09651;F8W6I7;A0A7I2V3R8;A0A7I2V3W0;A0A7I2V2L6;F8VZ49;A0A7I2YQX9;Q32P51;A0A2R8Y4L2;F8VTQ5	HNRNPA1;HNRNPA1L2
14	24	13	Heterogeneous nuclear ribonucleoprotein A3	39.594	36.5	51.6	39.4	catalytic step 2 spliceosome [GO:0071013];cytoplasm [GO:0005737];messenger ribonucleoprotein complex [GO:1990124];neuron projection [GO:0043005];nucleoplasm [GO:0005654];nucleus [GO:0005634];ribonucleoprotein complex [GO:1990904];ribonucleoprotein granule [GO:0035770]	P51991;A0A7I2V2R3;A0A7I2V5D8;A0A7I2V4J6;A0A7I2V402;A0A7I2V4G0;H7C1J8	P51991;A0A7I2V2R3;A0A7I2V5D8;A0A7I2V4J6;A0A7I2V402;A0A7I2V4G0	HNRNPA3
17	19	17	Heterogeneous nuclear ribonucleoprotein D0	38.434	44.5	45.1	44.5	cytoplasm [GO:0005737];cytosol [GO:0005829];nuclear chromatin [GO:0000790];nucleoplasm [GO:0005654];nucleus [GO:0005634];ribonucleoprotein complex [GO:1990904]	Q14103;H0Y8G5;H0YA96;D6RAF8;D6RF44;D6RD83;D6RBQ9	Q14103;H0Y8G5;H0YA96;D6RAF8	HNRNPD
11	12	12	Heterogeneous nuclear ribonucleoprotein D-like	46.437	21.9	26	25.5	cytoplasm [GO:0005737];cytosol [GO:0005829];nucleoplasm [GO:0005654];nucleus [GO:0005634];spliceosomal complex [GO:0005681]	O14979;A0A087WUK2	O14979;A0A087WUK2	HNRNPDL
14	14	14	Heterogeneous nuclear ribonucleoprotein F;Heterogeneous nuclear ribonucleoprotein F, N-terminally processed	45.671	56.1	56.1	56.1	catalytic step 2 spliceosome [GO:0071013];cytosol [GO:0005829];membrane [GO:0016020];nucleoplasm [GO:0005654];nucleus [GO:0005634];plasma membrane [GO:0005886];ribonucleoprotein complex [GO:1990904]	P52597;A0A1B0GW42	P52597	HNRNPF
15	12	16	Heterogeneous nuclear ribonucleoprotein H;Heterogeneous nuclear ribonucleoprotein H, N-terminally processed	49.229	49.9	39.9	55.7	catalytic step 2 spliceosome [GO:0071013];cytosol [GO:0005829];membrane [GO:0016020];nucleoplasm [GO:0005654];nucleus [GO:0005634];ribonucleoprotein complex [GO:1990904]	P31943;G8JLB6;E9PCY7;D6RBM0;D6RIU0;D6RFM3;E5RGV0;H0YB39;D6RIT2;D6R9T0;D6RAM1;D6RDU3;D6RJ04;D6RIH9;E7EQJ0;H0YBD7;E7EN40;E5RGH4;H0YBG7;D6RDL0;H0YAQ2;D6R9D3;D6RF17;E5RJ94	P31943;G8JLB6;E9PCY7;D6RBM0;D6RIU0;D6RFM3	HNRNPH1
8	4	9	Heterogeneous nuclear ribonucleoprotein H2	49.263	26.7	12.5	31	cytosol [GO:0005829];membrane [GO:0016020];nucleoplasm [GO:0005654];nucleus [GO:0005634];ribonucleoprotein complex [GO:1990904]	P55795	P55795	HNRNPH2
11	9	8	Heterogeneous nuclear ribonucleoprotein H3	36.926	37.9	35.5	28.9	nucleoplasm [GO:0005654];nucleus [GO:0005634];ribonucleoprotein complex [GO:1990904];spliceosomal complex [GO:0005681]	P31942	P31942	HNRNPH3
6	9	9	Heterogeneous nuclear ribonucleoprotein K	50.976	19.9	28.7	29.4	catalytic step 2 spliceosome [GO:0071013];cell projection [GO:0042995];cytoplasm [GO:0005737];cytoplasmic stress granule [GO:0010494];extracellular exosome [GO:0070062];focal adhesion [GO:0005925];membrane [GO:0016020];nuclear chromatin [GO:0000790];nucleoplasm [GO:0005654];nucleus [GO:0005634];podosome [GO:0002102];spliceosomal complex [GO:0005681]	P61978;Q5T6W2;S4R359;S4R457	P61978;Q5T6W2	HNRNPK
1	2	3	Heterogeneous nuclear ribonucleoprotein L	64.132	4.4	6.3	8.1	cytoplasm [GO:0005737];extracellular exosome [GO:0070062];membrane [GO:0016020];nucleoplasm [GO:0005654];nucleus [GO:0005634];pronucleus [GO:0045120];ribonucleoprotein complex [GO:1990904];ribonucleoprotein granule [GO:0035770]	P14866;M0QXS5;A0A3B3ITJ4;M0R076	P14866;M0QXS5;A0A3B3ITJ4	HNRNPL
3	3	3	Heterogeneous nuclear ribonucleoprotein M	77.515	4	6.6	4.5	catalytic step 2 spliceosome [GO:0071013];collagen-containing extracellular matrix [GO:0062023];cytoplasm [GO:0005737];extracellular exosome [GO:0070062];membrane [GO:0016020];nuclear matrix [GO:0016363];nucleolus [GO:0005730];nucleoplasm [GO:0005654];nucleus [GO:0005634];paraspeckles [GO:0042382];post-mRNA release spliceosomal complex [GO:0071014];ribonucleoprotein complex [GO:1990904];spliceoso…	P52272;A0A087X0X3;M0QYQ7;M0R019;M0R2T0;M0R0Y6;M0QY96;M0R2I7;M0R0N3	P52272;A0A087X0X3;M0QYQ7;M0R019;M0R2T0	HNRNPM
5	11	8	Heterogeneous nuclear ribonucleoprotein Q	69.602	10.1	23.6	17.5	catalytic step 2 spliceosome [GO:0071013];CRD-mediated mRNA stability complex [GO:0070937];endoplasmic reticulum [GO:0005783];GAIT complex [GO:0097452];histone pre-mRNA 3'end processing complex [GO:0071204];membrane [GO:0016020];nucleoplasm [GO:0005654];nucleus [GO:0005634];ribonucleoprotein complex [GO:1990904]	O60506;A0A7I2V4Z0;A0A7I2YQN2;B7Z645;A0A7I2V2F2;A0A7I2V309;A0A7I2V5Q6;A0A7I2V346;A0A7I2YQV8;F6UXX1;A0A7I2V4J0	O60506;A0A7I2V4Z0;A0A7I2YQN2;B7Z645;A0A7I2V2F2;A0A7I2V309;A0A7I2V5Q6;A0A7I2V346;A0A7I2YQV8	SYNCRIP
5	6	6	Heterogeneous nuclear ribonucleoprotein R	70.942	9.5	10.7	11.2	axon terminus [GO:0043679];catalytic step 2 spliceosome [GO:0071013];dendrite [GO:0030425];endoplasmic reticulum [GO:0005783];growth cone [GO:0030426];nucleoplasm [GO:0005654];nucleus [GO:0005634];ribonucleoprotein complex [GO:1990904];spliceosomal complex [GO:0005681]	O43390;A0A6Q8PEX7;B4DT28;A0A6Q8PH31;A0A6Q8PHG0;A0A6Q8PH35;A0A7I2V2F0;A0A286YEZ8	O43390;A0A6Q8PEX7;B4DT28;A0A6Q8PH31;A0A6Q8PHG0;A0A6Q8PH35	HNRNPR
6	6	7	Heterogeneous nuclear ribonucleoprotein U	90.583	11.2	11.2	11.3	catalytic step 2 spliceosome [GO:0071013];cell surface [GO:0009986];centrosome [GO:0005813];condensed chromosome kinetochore [GO:0000777];CRD-mediated mRNA stability complex [GO:0070937];cytoplasmic ribonucleoprotein granule [GO:0036464];dendrite cytoplasm [GO:0032839];inactive sex chromosome [GO:0098577];integral component of membrane [GO:0016021];kinetochore [GO:0000776];membrane [GO:0016020];m…	Q00839;A0A1W2PP35;A0A1X7SBS1;A0A1W2PPS1;A0A1W2PQL0;A0A1W2PP34;A0A1W2PPL4;A0A1W2PPH7;Q5RI18;A0A1W2PQD4;A0A1W2PRZ7;A0A1W2PQ74;A0A1W2PPE9;A0A1W2PP22	Q00839;A0A1W2PP35;A0A1X7SBS1;A0A1W2PPS1;A0A1W2PQL0;A0A1W2PP34;A0A1W2PPL4;A0A1W2PPH7;Q5RI18;A0A1W2PQD4;A0A1W2PRZ7;A0A1W2PQ74	HNRNPU
23	27	19	Heterogeneous nuclear ribonucleoproteins A2/B1	37.429	61.5	64.6	57.5	Cajal body [GO:0015030];catalytic step 2 spliceosome [GO:0071013];chromosome, telomeric region [GO:0000781];cytoplasm [GO:0005737];extracellular exosome [GO:0070062];extracellular region [GO:0005576];membrane [GO:0016020];nuclear matrix [GO:0016363];nucleoplasm [GO:0005654];nucleus [GO:0005634];ribonucleoprotein complex [GO:1990904];spliceosomal complex [GO:0005681]	P22626;A0A7I2V4I6;A0A7I2V323;A0A7I2V4N1;A0A7I2V3P1;A0A7I2V3P7;A0A7I2V4S4;A0A087WUI2;A0A024RA28;A0A7I2V4N0;A0A7I2YQN4	P22626;A0A7I2V4I6;A0A7I2V323;A0A7I2V4N1;A0A7I2V3P1;A0A7I2V3P7;A0A7I2V4S4;A0A087WUI2;A0A024RA28;A0A7I2V4N0;A0A7I2YQN4	HNRNPA2B1;HNRPA2B1
14	16	13	Heterogeneous nuclear ribonucleoproteins C1/C2	33.67	48	46.4	48	actin cytoskeleton [GO:0015629];catalytic step 2 spliceosome [GO:0071013];cytosol [GO:0005829];extracellular exosome [GO:0070062];extracellular region [GO:0005576];membrane [GO:0016020];nuclear chromatin [GO:0000790];nucleoplasm [GO:0005654];nucleus [GO:0005634];protein-containing complex [GO:0032991];spliceosomal complex [GO:0005681];telomerase holoenzyme complex [GO:0005697]	P07910;G3V576;G3V2Q1;G3V555;G3V575	P07910;G3V576;G3V2Q1;G3V555;G3V575	HNRNPC
20	11	20	Histidine--tRNA ligase, cytoplasmic	57.41	50.7	29.7	50.1	cytoplasm [GO:0005737];cytosol [GO:0005829];mitochondrion [GO:0005739]	P12081;E7ETE2;A0A6Q8PF47;A0A6Q8PHA5;A0A6Q8PFF2;A0A6Q8PHE3;A0A6Q8PF07;B4DDD8;B4E1C5;A0A6Q8PFN6;A0A6Q8PFG9;A0A6Q8PHQ0;D6RF05;A0A2R8Y5E8;A0A2R8Y4X6;A0A2R8YCI2;A0A2R8YFR1	P12081;E7ETE2;A0A6Q8PF47;A0A6Q8PHA5;A0A6Q8PFF2;A0A6Q8PHE3;A0A6Q8PF07;B4DDD8;B4E1C5	HARS
10	11	9	Histone acetyltransferase type B catalytic subunit	49.512	31.7	42.7	29.4	cytoplasm [GO:0005737];nuclear chromatin [GO:0000790];nuclear chromosome, telomeric region [GO:0000784];nuclear matrix [GO:0016363];nucleoplasm [GO:0005654];nucleus [GO:0005634];protein-containing complex [GO:0032991]	O14929;F8W9G7;F8WEW1	O14929	HAT1
0	0	2	Histone deacetylase 1;Histone deacetylase 2	55.102	0	0	4.4	chromatin [GO:0000785];cytoplasm [GO:0005737];cytosol [GO:0005829];ESC/E(Z) complex [GO:0035098];heterochromatin [GO:0000792];histone deacetylase complex [GO:0000118];neuron projection [GO:0043005];neuronal cell body [GO:0043025];nuclear chromatin [GO:0000790];nucleoplasm [GO:0005654];nucleus [GO:0005634];NuRD complex [GO:0016581];perinuclear region of cytoplasm [GO:0048471];protein-containing co…	Q13547;Q5TEE2;Q92769	Q13547;Q5TEE2;Q92769	HDAC1;HDAC2
7	10	6	Histone H1.2	21.364	25.4	27.2	23.5	nuclear chromatin [GO:0000790];nuclear euchromatin [GO:0005719];nucleosome [GO:0000786];nucleus [GO:0005634];transcriptionally active chromatin [GO:0035327]	P16403	P16403	HIST1H1C
7	9	6	Histone H1.3	22.35	24.4	24.4	22.6	nuclear chromatin [GO:0000790];nuclear euchromatin [GO:0005719];nucleosome [GO:0000786];nucleus [GO:0005634]	P16402	P16402	HIST1H1D
6	9	6	Histone H1.4	21.865	17.4	24.7	22.8	cell surface [GO:0009986];nuclear chromatin [GO:0000790];nuclear euchromatin [GO:0005719];nuclear heterochromatin [GO:0005720];nuclear nucleosome [GO:0000788];nucleosome [GO:0000786];nucleus [GO:0005634];vesicle [GO:0031982]	P10412;Q02539;P22492	P10412	HIST1H1E
0	2	0	Histone H1x	22.487	0	11.7	0	nucleolus [GO:0005730];nucleoplasm [GO:0005654];nucleosome [GO:0000786];nucleus [GO:0005634]	Q92522	Q92522	H1FX
2	4	0	Histone H2A type 1;Histone H2A.J;Histone H2A type 1-J;Histone H2A type 1-C;Histone H2A type 1-B/E;Histone H2A type 3;Histone H2A type 1-H;Histone H2A type 1-D;Histone H2AX;Histone H2A type 2-C;Histone H2A type 2-A;Histone H2A;Histone H2A.V;Histone H2A type 1-A;Histone H2A.Z;Histone H2A type 2-B	14.091	20	49.2	0	centrosome [GO:0005813];condensed nuclear chromosome [GO:0000794];extracellular exosome [GO:0070062];male germ cell nucleus [GO:0001673];nuclear chromatin [GO:0000790];nuclear chromosome, telomeric region [GO:0000784];nuclear euchromatin [GO:0005719];nuclear heterochromatin [GO:0005720];nuclear nucleosome [GO:0000788];nuclear speck [GO:0016607];nucleoplasm [GO:0005654];nucleosome [GO:0000786];nuc…	P0C0S8;A0A0U1RR32;Q9BTM1;Q99878;Q93077;P04908;Q7L7L0;Q96KK5;A0A0U1RRH7;P20671;P16104;Q16777;A0A3B3IS11;Q6FI13;H0YFX9;C9J0D1;Q71UI9;A0A494C189;Q96QV6;P0C0S5;Q8IUE6;C9J386	P0C0S8;A0A0U1RR32;Q9BTM1;Q99878;Q93077;P04908;Q7L7L0;Q96KK5;A0A0U1RRH7;P20671;P16104;Q16777;A0A3B3IS11;Q6FI13;H0YFX9;C9J0D1;Q71UI9;A0A494C189;Q96QV6;P0C0S5;Q8IUE6	HIST1H2AG;H2AFJ;HIST1H2AJ;HIST1H2AC;HIST1H2AB;HIST3H2A;HIST1H2AH;HIST1H2AD;H2AFX;HIST2H2AC;HIST2H2AA3;H2AFV;HIST1H2AA;H2AFZ;HIST2H2AB
1	3	1	Histone H2B type 1-B;Histone H2B type 1-L;Histone H2B;Histone H2B type 1-J;Histone H2B type F-S;Histone H2B type 1-M;Histone H2B type 3-B;Histone H2B type 1-O;Histone H2B type 2-F;Histone H2B type 2-E;Histone H2B type 1-K;Histone H2B type 1-N;Histone H2B type 1-D;Histone H2B type 1-C/E/F/G/I;Histone H2B type 1-H;Histone H2B type 1-A	13.95	7.1	27.8	7.1	cytosol [GO:0005829];extracellular exosome [GO:0070062];extracellular space [GO:0005615];nuclear chromosome, telomeric region [GO:0000784];nucleoplasm [GO:0005654];nucleosome [GO:0000786];nucleus [GO:0005634];protein-containing complex [GO:0032991]	P33778;Q99880;U3KQK0;P06899;P57053;Q99879;Q8N257;P23527;Q5QNW6;Q16778;O60814;Q99877;P58876;P62807;Q93079;Q96A08;A0A2R8Y619	P33778;Q99880;U3KQK0;P06899;P57053;Q99879;Q8N257;P23527;Q5QNW6;Q16778;O60814;Q99877;P58876;P62807;Q93079;Q96A08	HIST1H2BB;HIST1H2BL;HIST1H2BN;HIST1H2BJ;H2BFS;HIST1H2BM;HIST3H2BB;HIST1H2BO;HIST2H2BF;HIST2H2BE;HIST1H2BK;HIST1H2BD;HIST1H2BC;HIST1H2BH;HIST1H2BA
1	2	0	Histone H3.1;Histone H3.3;Histone H3.2;Histone H3.1t;Histone H3.3C;Histone H3	15.404	5.1	11.8	0	Barr body [GO:0001740];extracellular exosome [GO:0070062];extracellular region [GO:0005576];membrane [GO:0016020];nuclear chromosome [GO:0000228];nuclear chromosome, telomeric region [GO:0000784];nuclear euchromatin [GO:0005719];nuclear nucleosome [GO:0000788];nucleoplasm [GO:0005654];nucleosome [GO:0000786];nucleus [GO:0005634];protein-containing complex [GO:0032991]	P68431;P84243;Q71DI3;Q16695;Q6NXT2;K7EMV3;K7EP01;A0A590UJJ6;B4DEB1;K7EK07;Q5TEC6;K7ES00	P68431;P84243;Q71DI3;Q16695;Q6NXT2;K7EMV3;K7EP01;A0A590UJJ6;B4DEB1;K7EK07;Q5TEC6;K7ES00	HIST1H3A;H3F3A;HIST2H3A;HIST3H3;H3F3C;H3F3B;HIST2H3PS2
0	3	0	Histone H4	11.367	0	27.2	0	extracellular exosome [GO:0070062];extracellular region [GO:0005576];membrane [GO:0016020];nuclear chromosome [GO:0000228];nuclear chromosome, telomeric region [GO:0000784];nuclear nucleosome [GO:0000788];nucleoplasm [GO:0005654];nucleosome [GO:0000786];nucleus [GO:0005634];protein-containing complex [GO:0032991]	P62805	P62805	HIST1H4A
10	5	11	Histone-binding protein RBBP4	47.655	25.6	10.4	29.4	CAF-1 complex [GO:0033186];cytosol [GO:0005829];ESC/E(Z) complex [GO:0035098];nuclear chromatin [GO:0000790];nucleoplasm [GO:0005654];nucleus [GO:0005634];NuRD complex [GO:0016581];NURF complex [GO:0016589];protein-containing complex [GO:0032991];Sin3 complex [GO:0016580]	Q09028;H0YF10;H0YCT5;H0YDK2;H0YEU5;E9PNS6;E9PNS2;C9JPP3;E9PIC4;E9PND5	Q09028;H0YF10	RBBP4
9	6	9	Histone-binding protein RBBP7	47.82	21.9	20.7	21.9	cytosol [GO:0005829];ESC/E(Z) complex [GO:0035098];nucleoplasm [GO:0005654];nucleus [GO:0005634];NuRD complex [GO:0016581]	Q16576;E9PC52;Q5JP01;Q5JP02;Q5JNZ6;C9JAJ9	Q16576;E9PC52;Q5JP01	RBBP7
7	10	8	HLA class I histocompatibility antigen, A-3 alpha chain	40.84	20.3	40.8	31.5	cell surface [GO:0009986];cis-Golgi network membrane [GO:0033106];early endosome [GO:0005769];early endosome membrane [GO:0031901];endoplasmic reticulum [GO:0005783];endoplasmic reticulum exit site [GO:0070971];endoplasmic reticulum membrane [GO:0005789];ER to Golgi transport vesicle membrane [GO:0012507];external side of plasma membrane [GO:0009897];extracellular exosome [GO:0070062];extracellul…	P04439;Q5SRN5;Q5SRN7;A0A1W2PS24;A0A0G2JL56;A0A0G2JIF2;A0A1W2PSE7;Q5SUL5;A0A0G2JI36;A0A1W2PQD0;A0A140T9X6;A0A0G2JH66;A0A0G2JPA3;D0EV57;A0A140T9B7;A0A140T8X0;A0A140T9W3;A0A140T9C2;A0A140T939;A0A140T9W7;A0A140T9D9;A0A140T9V0;P30511;A0A0G2JNX1;Q8MH48;Q31611;A0A0G2JPQ3;Q5RJ85;A0A1W2PNZ7;P17693;A0A0D9SFW8	P04439;Q5SRN5;Q5SRN7;A0A1W2PS24;A0A0G2JL56;A0A0G2JIF2;A0A1W2PSE7;Q5SUL5;A0A0G2JI36;A0A1W2PQD0	HLA-A
3	4	5	HLA class I histocompatibility antigen, B-7 alpha chain	40.46	10.8	18.5	20.2	cell surface [GO:0009986];early endosome membrane [GO:0031901];endoplasmic reticulum [GO:0005783];ER to Golgi transport vesicle membrane [GO:0012507];extracellular exosome [GO:0070062];Golgi apparatus [GO:0005794];Golgi membrane [GO:0000139];integral component of lumenal side of endoplasmic reticulum membrane [GO:0071556];integral component of plasma membrane [GO:0005887];membrane [GO:0016020];MH…	P01889;F6U0H7	P01889	HLA-B
7	3	9	Hsc70-interacting protein;Putative protein FAM10A4;Putative protein FAM10A5	41.331	22.2	10	27.9	cytoplasm [GO:0005737];cytosol [GO:0005829];extracellular exosome [GO:0070062];protein-containing complex [GO:0032991]	P50502;H7C3I1;Q3KNR6;Q8IZP2;Q8NFI4;F6VDH7;F8WAQ7	P50502;H7C3I1;Q3KNR6;Q8IZP2;Q8NFI4;F6VDH7	ST13;ST13P4;ST13P5
10	12	8	Hsp70-binding protein 1	39.302	39.6	47.9	31.2	cytoplasm [GO:0005737];endoplasmic reticulum [GO:0005783]	Q9NZL4;K7EN20;K7EL16;K7ERT9;K7EKM6;K7EMM7	Q9NZL4	HSPBP1
9	10	12	Hsp90 co-chaperone Cdc37;Hsp90 co-chaperone Cdc37, N-terminally processed	44.468	29.6	37.6	35.2	chaperone complex [GO:0101031];cytoplasm [GO:0005737];cytosol [GO:0005829];extracellular exosome [GO:0070062];HSP90-CDC37 chaperone complex [GO:1990565]	Q16543;K7EQA9;K7EKQ2;K7EL68;K7EIU0;K7EJ06	Q16543;K7EQA9;K7EKQ2	CDC37
3	1	9	Hydroxymethylglutaryl-CoA synthase, cytoplasmic	57.293	9.4	3.5	23.7	cytoplasm [GO:0005737];cytosol [GO:0005829]	Q01581;D6RIW1	Q01581	HMGCS1
4	6	5	Hydroxysteroid dehydrogenase-like protein 2	45.394	14.1	23	18.9	membrane [GO:0016020];mitochondrion [GO:0005739];peroxisome [GO:0005777]	Q6YN16	Q6YN16	HSDL2
4	2	3	Hypoxia-inducible factor 1-alpha inhibitor	40.285	19.8	9.2	12.9	cytoplasm [GO:0005737];cytosol [GO:0005829];nucleoplasm [GO:0005654];perinuclear region of cytoplasm [GO:0048471]	Q9NWT6;E9PNR8;E9PL41	Q9NWT6	HIF1AN
3	4	2	Immunoglobulin-binding protein 1	39.221	8.8	14.2	6.8	cytoplasm [GO:0005737];cytosol [GO:0005829]	P78318;A0A1W2PR95	P78318	IGBP1
10	5	17	Importin subunit alpha-1	57.861	25.1	19.1	44	cytoplasm [GO:0005737];cytosol [GO:0005829];endoplasmic reticulum membrane [GO:0005789];extrinsic component of postsynaptic specialization membrane [GO:0098892];Golgi membrane [GO:0000139];host cell [GO:0043657];membrane [GO:0016020];nucleoplasm [GO:0005654];nucleus [GO:0005634]	P52292;A0A7I2V351;A0A7I2V487;A0A7I2YQE1;A0A7I2V3Z3;J3QLL0;J3KS65;J3QL07	P52292;A0A7I2V351;A0A7I2V487;A0A7I2YQE1;A0A7I2V3Z3	KPNA2
1	0	3	Importin subunit alpha-4	57.81	2.7	0	9.4	cytosol [GO:0005829];host cell [GO:0043657];nuclear membrane [GO:0031965];nuclear pore [GO:0005643];nucleoplasm [GO:0005654];nucleus [GO:0005634]	O00505;O00629;H0Y4S9;A0A7I2YQ95;H7C4F6	O00505	KPNA3
4	7	6	Importin subunit beta-1	97.169	6.6	9.6	9.1	cytoplasm [GO:0005737];cytoplasmic stress granule [GO:0010494];cytosol [GO:0005829];endoplasmic reticulum tubular network [GO:0071782];extracellular exosome [GO:0070062];extracellular region [GO:0005576];ficolin-1-rich granule lumen [GO:1904813];host cell [GO:0043657];membrane [GO:0016020];nuclear envelope [GO:0005635];nuclear membrane [GO:0031965];nuclear pore [GO:0005643];nucleoplasm [GO:000565…	Q14974;J3KTM9;J3QR48;J3KS06;J3QKQ5	Q14974;J3KTM9	KPNB1
4	5	3	Importin-5	123.63	4.6	6.8	3.8	cytoplasm [GO:0005737];membrane [GO:0016020];nuclear pore [GO:0005643];nucleolus [GO:0005730];nucleus [GO:0005634]	O00410;H0Y8C6;E7ETV3;E7EWK4;H0Y3V4;E7EQT5;E7EV12;E7EX05;E7ESZ1;E7ETV8;C9JZD8;C9JQT6;C9J875;C9JZ53;C9JXE0;F8WF30;C9J583	O00410;H0Y8C6;E7ETV3	IPO5
0	1	0	Importin-7	119.52	0	1.4	0	cytoplasm [GO:0005737];cytosol [GO:0005829];membrane [GO:0016020];nuclear envelope [GO:0005635];nuclear pore [GO:0005643];nucleoplasm [GO:0005654]	O95373;E9PLB2	O95373;E9PLB2	IPO7
3	3	3	Inactive hydroxysteroid dehydrogenase-like protein 1	37.001	9.4	9.4	9.4	intermediate filament cytoskeleton [GO:0045111];intracellular membrane-bounded organelle [GO:0043231];mitochondrion [GO:0005739]	Q3SXM5;H3BQI7;H3BT52;H3BNH5	Q3SXM5;H3BQI7;H3BT52	HSDL1
2	1	2	Induced myeloid leukemia cell differentiation protein Mcl-1	37.337	8	2.3	8	Bcl-2 family protein complex [GO:0097136];cytoplasm [GO:0005737];cytosol [GO:0005829];integral component of membrane [GO:0016021];membrane [GO:0016020];mitochondrial outer membrane [GO:0005741];mitochondrion [GO:0005739];nucleoplasm [GO:0005654];nucleus [GO:0005634]	Q07820	Q07820	MCL1
8	7	6	Inhibitor of nuclear factor kappa-B kinase-interacting protein	39.309	22.6	23.7	16.9	endoplasmic reticulum [GO:0005783];endoplasmic reticulum membrane [GO:0005789];integral component of membrane [GO:0016021];membrane [GO:0016020]	Q70UQ0	Q70UQ0	IKBIP
4	21	2	Inorganic pyrophosphatase	32.66	17.3	83.7	8.3	cytoplasm [GO:0005737];cytosol [GO:0005829];extracellular exosome [GO:0070062]	Q15181;Q5SQT6	Q15181;Q5SQT6	PPA1
0	2	0	Inorganic pyrophosphatase 2, mitochondrial	37.92	0	9.9	0	cytoplasm [GO:0005737];cytosol [GO:0005829];mitochondrial matrix [GO:0005759]	Q9H2U2;D6R967;H0Y9D8;D6RGV9	Q9H2U2;D6R967;H0Y9D8;D6RGV9	PPA2
0	2	3	Inosine-5-monophosphate dehydrogenase 1;Inosine-5-monophosphate dehydrogenase	55.405	0	3.1	7.4	azurophil granule lumen [GO:0035578];cytoplasm [GO:0005737];cytosol [GO:0005829];extracellular region [GO:0005576];ficolin-1-rich granule lumen [GO:1904813];nucleus [GO:0005634];secretory granule lumen [GO:0034774]	P20839;A0A3B3IRL5;C9J381;C9K0R9;C9J029;H7C5T1;H7C511	P20839;A0A3B3IRL5;C9J381	IMPDH1
9	10	17	Inosine-5-monophosphate dehydrogenase 2	55.804	22.6	23.7	41.4	cytoplasm [GO:0005737];cytosol [GO:0005829];extracellular exosome [GO:0070062];extracellular region [GO:0005576];ficolin-1-rich granule lumen [GO:1904813];membrane [GO:0016020];nucleus [GO:0005634];peroxisomal membrane [GO:0005778];secretory granule lumen [GO:0034774]	P12268;A0A7I2V2T3;E7ETK5;H0Y4R1;A0A7I2YQK5	P12268;A0A7I2V2T3;E7ETK5;H0Y4R1;A0A7I2YQK5	IMPDH2
2	3	1	Inositol monophosphatase 3	38.681	10.9	18.1	8.1	cytosol [GO:0005829];endomembrane system [GO:0012505];Golgi apparatus [GO:0005794];Golgi lumen [GO:0005796];integral component of membrane [GO:0016021];membrane [GO:0016020];nuclear body [GO:0016604];nucleoplasm [GO:0005654];trans-Golgi network membrane [GO:0032588]	Q9NX62;H0YB38	Q9NX62	IMPAD1
3	0	3	Inositol polyphosphate 5-phosphatase K	51.09	8.5	0	8.5	cytoplasm [GO:0005737];cytosol [GO:0005829];endoplasmic reticulum [GO:0005783];membrane [GO:0016020];neuron projection [GO:0043005];nucleus [GO:0005634];perinuclear region of cytoplasm [GO:0048471];plasma membrane [GO:0005886];ruffle [GO:0001726];ruffle membrane [GO:0032587];trans-Golgi network [GO:0005802]	Q9BT40;C9JZB0;I3L0Y0;I3L4A5	Q9BT40;C9JZB0	INPP5K
2	4	2	Inositol-3-phosphate synthase 1	61.067	4.8	10.2	5.9	cytoplasm [GO:0005737];cytosol [GO:0005829]	Q9NPH2;J3KRH4;J3QS51	Q9NPH2;J3KRH4	ISYNA1
0	2	0	Integral membrane protein 2B;BRI2, membrane form;BRI2 intracellular domain;BRI2C, soluble form;Bri23 peptide	30.338	0	16.2	0	endosome membrane [GO:0010008];extracellular exosome [GO:0070062];extracellular region [GO:0005576];extracellular space [GO:0005615];Golgi apparatus [GO:0005794];Golgi membrane [GO:0000139];Golgi-associated vesicle membrane [GO:0030660];integral component of membrane [GO:0016021];integral component of organelle membrane [GO:0031301];intracellular membrane-bounded organelle [GO:0043231];membrane […	Q9Y287;A0A3B3IUC0;A0A3B3ITP9	Q9Y287;A0A3B3IUC0	ITM2B
7	7	5	Integrin-linked kinase-associated serine/threonine phosphatase 2C	42.906	21.9	24.7	13.3	cytosol [GO:0005829];nucleoplasm [GO:0005654];nucleus [GO:0005634]	Q9H0C8;F8SNU7;H7C2I8;E9PC05;F8SNU6	Q9H0C8;F8SNU7;H7C2I8	ILKAP;ILKAP3
21	24	18	Interleukin enhancer-binding factor 2	43.062	74.9	84.1	72.1	extracellular region [GO:0005576];ficolin-1-rich granule lumen [GO:1904813];membrane [GO:0016020];nucleolus [GO:0005730];nucleoplasm [GO:0005654];nucleus [GO:0005634];ribonucleoprotein complex [GO:1990904];specific granule lumen [GO:0035580];tertiary granule lumen [GO:1904724]	Q12905;B4DY09;X6R6Z1;A0A0A0MRL0	Q12905;B4DY09	ILF2
2	3	3	Interleukin enhancer-binding factor 3	95.337	2.3	3.5	3.5	cytoplasm [GO:0005737];extracellular region [GO:0005576];membrane [GO:0016020];mitochondrion [GO:0005739];nucleolus [GO:0005730];nucleoplasm [GO:0005654];nucleus [GO:0005634];ribonucleoprotein complex [GO:1990904]	Q12906;K7EQR9;K7EKJ9	Q12906;K7EQR9	ILF3
1	1	0	Isoaspartyl peptidase/L-asparaginase;Isoaspartyl peptidase/L-asparaginase alpha chain;Isoaspartyl peptidase/L-asparaginase beta chain	32.054	4.9	5.8	0	cytoplasm [GO:0005737];cytosol [GO:0005829];nucleus [GO:0005634];photoreceptor inner segment [GO:0001917]	Q7L266;A0A087WZI5;A0A087WUG3	Q7L266;A0A087WZI5;A0A087WUG3	ASRGL1
12	9	11	Isocitrate dehydrogenase [NAD] subunit alpha, mitochondrial	39.591	35.5	26.5	33.6	mitochondrial matrix [GO:0005759];mitochondrion [GO:0005739];nucleus [GO:0005634]	P50213;H0YL72;H0YLI6;H0YMU3;H0YNF5;H0YKD0;H0YM46;H0YM64	P50213;H0YL72	IDH3A
9	11	8	Isocitrate dehydrogenase [NAD] subunit beta, mitochondrial;Isocitrate dehydrogenase [NAD] subunit, mitochondrial	42.183	29.4	35.6	26.2	mitochondrial matrix [GO:0005759];mitochondrion [GO:0005739];nucleus [GO:0005634]	O43837;A0A087WZN1;A0A087X2E5;A0A0D9SG66	O43837;A0A087WZN1;A0A087X2E5	IDH3B
1	3	2	Isocitrate dehydrogenase [NAD] subunit gamma, mitochondrial;Isocitrate dehydrogenase [NAD] subunit, mitochondrial	42.794	2	11.2	3.8	mitochondrial matrix [GO:0005759];mitochondrion [GO:0005739];nucleolus [GO:0005730]	P51553;G5E9Q7;E7EQB8;H7C1W2;E9PF84;H0Y5Q7	P51553;G5E9Q7;E7EQB8;H7C1W2;E9PF84	IDH3G
11	9	10	Isocitrate dehydrogenase [NADP] cytoplasmic	46.659	32.9	27.5	30.4	cytoplasm [GO:0005737];cytosol [GO:0005829];extracellular exosome [GO:0070062];extracellular region [GO:0005576];ficolin-1-rich granule lumen [GO:1904813];mitochondrion [GO:0005739];peroxisomal matrix [GO:0005782];peroxisome [GO:0005777];secretory granule lumen [GO:0034774];tertiary granule lumen [GO:1904724]	O75874;C9J4N6;C9JJE5;C9JLU6	O75874	IDH1
13	7	12	Isocitrate dehydrogenase [NADP], mitochondrial	50.909	34.1	19.5	31.6	cytosol [GO:0005829];extracellular exosome [GO:0070062];mitochondrial matrix [GO:0005759];mitochondrion [GO:0005739];peroxisome [GO:0005777]	P48735;H0YL11	P48735	IDH2
5	8	6	Isovaleryl-CoA dehydrogenase, mitochondrial	46.65	11.7	24.9	12.9	mitochondrial matrix [GO:0005759];mitochondrial membrane [GO:0031966];mitochondrion [GO:0005739];nucleoplasm [GO:0005654]	P26440;A0A0A0MT83;A0A0S2Z4K7;H7C4G6;H0YLC3;H0YKV0;H0YN10;A0A087WVD3	P26440;A0A0A0MT83;A0A0S2Z4K7;H7C4G6	IVD
3	3	3	IST1 homolog	39.75	9.6	9.6	9.6	azurophil granule lumen [GO:0035578];centrosome [GO:0005813];cytosol [GO:0005829];endoplasmic reticulum-Golgi intermediate compartment [GO:0005793];extracellular exosome [GO:0070062];extracellular region [GO:0005576];Flemming body [GO:0090543];intracellular membrane-bounded organelle [GO:0043231];midbody [GO:0030496];nuclear envelope [GO:0005635]	P53990;H3BMU1;H3BUI0;J3KR23;H3BQF7;F5GXM3;H3BRE2	P53990;H3BMU1;H3BUI0;J3KR23;H3BQF7;F5GXM3	IST1
2	2	2	Junctional adhesion molecule A	32.583	11.4	11.4	11.4	bicellular tight junction [GO:0005923];cell junction [GO:0030054];cell-cell junction [GO:0005911];cytoplasmic vesicle [GO:0031410];extracellular exosome [GO:0070062];integral component of membrane [GO:0016021];plasma membrane [GO:0005886];protein-containing complex [GO:0032991];slit diaphragm [GO:0036057];tight junction [GO:0070160]	Q9Y624;A0A087WY82	Q9Y624;A0A087WY82	F11R
1	0	2	Katanin p60 ATPase-containing subunit A1	55.964	1.8	0	5.5	centrosome [GO:0005813];cytoplasm [GO:0005737];microtubule [GO:0005874];midbody [GO:0030496];mitotic spindle pole [GO:0097431];nucleus [GO:0005634];spindle [GO:0005819];spindle pole [GO:0000922]	O75449;B7ZBC9;B7ZBC8	O75449	KATNA1
1	16	16	Keratin, type I cytoskeletal 18	48.057	1.6	41.4	32.6	adherens junction [GO:0005912];cell periphery [GO:0071944];centriolar satellite [GO:0034451];cytoplasm [GO:0005737];cytosol [GO:0005829];extracellular exosome [GO:0070062];extracellular space [GO:0005615];intermediate filament [GO:0005882];keratin filament [GO:0045095];microtubule organizing center [GO:0005815];nucleolus [GO:0005730];perinuclear region of cytoplasm [GO:0048471]	P05783;F8VZY9;CON__P05784;CON__Q497I4;CON__H-INV:HIT000015463;CON__Q92764;Q92764;C4AM86;CON__Q2M2I5;CON__REFSEQ:XP_986630;CON__O76013;CON__A2AB72;CON__Q14532;K7EMD9;CON__A2A5Y0;CON__Q14525;CON__Q9UE12;O76013;Q14525;Q14532;Q2M2I5;Q15323;CON__Q15323	P05783;F8VZY9	KRT18
1	18	16	Keratin, type I cytoskeletal 19	44.105	1.8	57.8	47	apicolateral plasma membrane [GO:0016327];cell periphery [GO:0071944];costamere [GO:0043034];cytosol [GO:0005829];dystrophin-associated glycoprotein complex [GO:0016010];extracellular exosome [GO:0070062];intermediate filament [GO:0005882];plasma membrane [GO:0005886];sarcolemma [GO:0042383];terminal web [GO:1990357];Z disc [GO:0030018]	P08727;C9JM50	P08727	KRT19
0	1	1	KH domain-containing, RNA-binding, signal transduction-associated protein 1	48.227	0	9	3.2	cytoplasm [GO:0005737];cytosol [GO:0005829];Grb2-Sos complex [GO:0070618];membrane [GO:0016020];nucleoplasm [GO:0005654];nucleus [GO:0005634];protein-containing complex [GO:0032991]	Q07666	Q07666	KHDRBS1
1	0	2	Kinetochore protein Nuf2	54.303	1.9	0	5	chromosome, centromeric region [GO:0000775];condensed nuclear chromosome kinetochore [GO:0000778];cytosol [GO:0005829];membrane [GO:0016020];Ndc80 complex [GO:0031262];nucleoplasm [GO:0005654]	Q9BZD4;E9PQC4;B1AQT4;E9PP32	Q9BZD4;E9PQC4	NUF2
6	5	7	KRR1 small subunit processome component homolog	43.664	21.3	18.6	23.1	cytoplasm [GO:0005737];intercellular bridge [GO:0045171];membrane [GO:0016020];nucleolus [GO:0005730];nucleoplasm [GO:0005654];small-subunit processome [GO:0032040]	Q13601	Q13601	KRR1
1	2	2	Kynurenine--oxoglutarate transaminase 1	47.875	3.6	7.6	6.6	cytoplasm [GO:0005737];cytosol [GO:0005829];mitochondrion [GO:0005739]	Q16773;A0A494C066;B7Z4W5;Q5T278;Q5T277;Q5T276	Q16773;A0A494C066;B7Z4W5;Q5T278	CCBL1
8	5	6	Kynurenine--oxoglutarate transaminase 3	51.4	21.4	15.9	18.3	cytoplasm [GO:0005737];mitochondrion [GO:0005739]	Q6YP21;A0A0A0MRN7	Q6YP21;A0A0A0MRN7	CCBL2
0	2	2	L-2-hydroxyglutarate dehydrogenase, mitochondrial	50.315	0	5	5.2	integral component of membrane [GO:0016021];integral component of mitochondrial inner membrane [GO:0031305];mitochondrial inner membrane [GO:0005743];mitochondrion [GO:0005739]	Q9H9P8;C9JVN9;G3V5S1;G3V272	Q9H9P8;C9JVN9	L2HGDH
7	7	14	Lamina-associated polypeptide 2, isoforms beta/gamma;Thymopoietin;Thymopentin;Lamina-associated polypeptide 2, isoform alpha;Thymopoietin;Thymopentin	50.67	28.4	24	41.9	chromatin [GO:0000785];cytoplasm [GO:0005737];integral component of membrane [GO:0016021];membrane [GO:0016020];nuclear envelope [GO:0005635];nuclear inner membrane [GO:0005637];nuclear membrane [GO:0031965];nucleus [GO:0005634]	P42167;G5E972;P42166	P42167;G5E972;P42166	TMPO
4	1	6	Lamin-B receptor	70.702	7.5	3.1	10.9	cytoplasm [GO:0005737];endoplasmic reticulum membrane [GO:0005789];integral component of membrane [GO:0016021];integral component of nuclear inner membrane [GO:0005639];membrane [GO:0016020];nuclear envelope [GO:0005635];nuclear inner membrane [GO:0005637];nuclear membrane [GO:0031965];nucleus [GO:0005634]	Q14739;A0A494C1L1;C9JXK0	Q14739;A0A494C1L1	LBR
5	7	2	L-aminoadipate-semialdehyde dehydrogenase-phosphopantetheinyl transferase	35.776	18.4	25.9	7.4	cytosol [GO:0005829];extracellular exosome [GO:0070062]	Q9NRN7;E9PLW6;E9PNF3	Q9NRN7;E9PLW6;E9PNF3	AASDHPPT
8	6	6	LanC-like protein 1	45.283	29.8	23.8	22.1	cytoplasm [GO:0005737];integral component of plasma membrane [GO:0005887];plasma membrane [GO:0005886]	O43813;E9PHS0;F8WDS9;H7C2E3	O43813;E9PHS0	LANCL1
5	2	5	LanC-like protein 2	50.854	12	6.2	14.4	cortical actin cytoskeleton [GO:0030864];cytosol [GO:0005829];nucleoplasm [GO:0005654];nucleus [GO:0005634];plasma membrane [GO:0005886]	Q9NS86	Q9NS86	LANCL2
7	1	10	Lanosterol 14-alpha demethylase	57.278	18.7	3.9	22.8	cytoskeleton [GO:0005856];endoplasmic reticulum [GO:0005783];endoplasmic reticulum membrane [GO:0005789];integral component of membrane [GO:0016021];membrane [GO:0016020]	Q16850;H7C0D0;A0A3B3ITR4;C9IYR8	Q16850	CYP51A1
0	2	1	Large neutral amino acids transporter small subunit 1;Y+L amino acid transporter 2;Y+L amino acid transporter 1	55.01	0	4.9	3.6	amino acid transport complex [GO:1990184];apical plasma membrane [GO:0016324];basal plasma membrane [GO:0009925];basolateral plasma membrane [GO:0016323];cytosol [GO:0005829];external side of apical plasma membrane [GO:0098591];extracellular exosome [GO:0070062];integral component of membrane [GO:0016021];integral component of plasma membrane [GO:0005887];intracellular membrane-bounded organelle …	Q01650;Q92536;Q9UM01;H0YJ95;A0A0C4DGL4;G3V4Z6	Q01650;Q92536;Q9UM01;H0YJ95;A0A0C4DGL4;G3V4Z6	SLC7A5;SLC7A6;SLC7A7
1	2	1	Leucine carboxyl methyltransferase 1	38.379	2.4	6.3	2.4	cytosol [GO:0005829];nucleoplasm [GO:0005654]	Q9UIC8;I3L4A2;I3L2Q8	Q9UIC8;I3L4A2	LCMT1
0	3	0	Leucine zipper transcription factor-like protein 1	34.592	0	13.7	0	cytoplasm [GO:0005737];cytosol [GO:0005829]	Q9NQ48;H7C488;A0A7P0TAT3	Q9NQ48;H7C488;A0A7P0TAT3	LZTFL1
0	1	1	Leucine-rich PPR motif-containing protein, mitochondrial	157.9	0	1.1	1.3	condensed nuclear chromosome [GO:0000794];cytoskeleton [GO:0005856];membrane [GO:0016020];microtubule [GO:0005874];mitochondrial nucleoid [GO:0042645];mitochondrion [GO:0005739];nuclear inner membrane [GO:0005637];nuclear outer membrane [GO:0005640];nucleoplasm [GO:0005654];nucleus [GO:0005634];perinuclear region of cytoplasm [GO:0048471];ribonucleoprotein complex [GO:1990904]	P42704;A0A804HKX0;A0A804HIN4;A0A804HLG8;A0A804HK30;A0A804HL40;A0A804HKJ0;A0A804HKR3;A0A804HIG4;A0A804HI14;A0A804HJZ1;A0A804HKR5;A0A804HHY9;A0A804HIQ7;A0A804HJH8;B8ZZ38;C9JCA9;A0A804HK02;A0A804HIV5;A0A0C4DG06;A0A804HKI2;A0A804HI40	P42704;A0A804HKX0;A0A804HIN4;A0A804HLG8;A0A804HK30;A0A804HL40;A0A804HKJ0;A0A804HKR3;A0A804HIG4;A0A804HI14;A0A804HJZ1;A0A804HKR5;A0A804HHY9;A0A804HIQ7;A0A804HJH8;B8ZZ38;C9JCA9;A0A804HK02;A0A804HIV5;A0A0C4DG06;A0A804HKI2;A0A804HI40	LRPPRC
7	12	3	Leucine-rich repeat-containing protein 59	34.93	35.5	46.9	12.4	endoplasmic reticulum [GO:0005783];endoplasmic reticulum membrane [GO:0005789];integral component of membrane [GO:0016021];membrane [GO:0016020];mitochondrial nucleoid [GO:0042645];nuclear envelope [GO:0005635]	Q96AG4;I3L223	Q96AG4	LRRC59
1	1	1	Leukocyte elastase inhibitor	42.741	2.9	2.9	2.9	collagen-containing extracellular matrix [GO:0062023];cytoplasmic ribonucleoprotein granule [GO:0036464];extracellular exosome [GO:0070062];extracellular region [GO:0005576];extracellular space [GO:0005615];membrane [GO:0016020];secretory granule lumen [GO:0034774]	P30740	P30740	SERPINB1
0	2	1	Leukotriene A-4 hydrolase	69.284	0	5.9	2.5	cytosol [GO:0005829];extracellular exosome [GO:0070062];extracellular region [GO:0005576];ficolin-1-rich granule lumen [GO:1904813];nucleoplasm [GO:0005654];nucleus [GO:0005634];tertiary granule lumen [GO:1904724]	P09960	P09960	LTA4H
2	2	2	LIM and SH3 domain protein 1	29.717	10.3	10.3	10.3	cortical actin cytoskeleton [GO:0030864];cytoplasm [GO:0005737];focal adhesion [GO:0005925]	Q14847;C9J9W2;F6S2S5	Q14847;C9J9W2;F6S2S5	LASP1
0	1	0	LINE-1 retrotransposable element ORF1 protein	40.055	0	3	0	cytoplasm [GO:0005737];cytoplasmic ribonucleoprotein granule [GO:0036464];cytoplasmic stress granule [GO:0010494];nucleolus [GO:0005730];ribonucleoprotein complex [GO:1990904]	Q9UN81	Q9UN81	L1RE1
2	0	4	Lipoamide acyltransferase component of branched-chain alpha-keto acid dehydrogenase complex, mitochondrial	53.486	4.8	0	10.6	cytoplasm [GO:0005737];mitochondrial alpha-ketoglutarate dehydrogenase complex [GO:0005947];mitochondrial matrix [GO:0005759];mitochondrial nucleoid [GO:0042645];mitochondrion [GO:0005739]	P11182;A0A7P0Z494;A0A7P0T9W1;Q5VVL7	P11182;A0A7P0Z494;A0A7P0T9W1;Q5VVL7	DBT
14	24	9	L-lactate dehydrogenase A chain	36.688	39.5	78.3	28.3	cytosol [GO:0005829];extracellular exosome [GO:0070062];integral component of membrane [GO:0016021];membrane [GO:0016020];nucleus [GO:0005634]	P00338;F5GXY2;F5GYU2;F5GXH2;F5H5J4;F5H6W8;F5GZQ4;F5H8H6;F5GXC7;F5GWW2;F5GXU1	P00338;F5GXY2	LDHA
20	21	13	L-lactate dehydrogenase B chain;L-lactate dehydrogenase	36.638	68.3	68.3	43.1	cytoplasm [GO:0005737];cytosol [GO:0005829];extracellular exosome [GO:0070062];membrane [GO:0016020];membrane raft [GO:0045121];motile cilium [GO:0031514];nucleus [GO:0005634]	P07195;A0A5F9ZHM4;A0A3B3IS95;A8MW50;C9J7H8;F5H793;P07864;Q6ZMR3;F5H5G7;F5H155;A0A087WUM2;G3XAP5;F5H245	P07195;A0A5F9ZHM4;A0A3B3IS95;A8MW50	LDHB
18	10	19	Lupus La protein	46.836	46.3	27.2	47.8	cytoplasm [GO:0005737];nuclear chromosome, telomeric region [GO:0000784];nucleus [GO:0005634];ribonucleoprotein complex [GO:1990904]	P05455;E7ERC4;E9PGX9;E9PFL9	P05455	SSB
4	3	3	Lymphokine-activated killer T-cell-originated protein kinase	36.085	16.1	10.2	10.6	nucleus [GO:0005634]	Q96KB5;E5RFX4;E5RIE1	Q96KB5;E5RFX4	PBK
4	0	5	Lysophosphatidylcholine acyltransferase 1	59.151	10.9	0	12.2	azurophil granule membrane [GO:0035577];endoplasmic reticulum [GO:0005783];endoplasmic reticulum membrane [GO:0005789];Golgi apparatus [GO:0005794];Golgi membrane [GO:0000139];integral component of membrane [GO:0016021];lipid droplet [GO:0005811];membrane [GO:0016020];plasma membrane [GO:0005886]	Q8NF37;A0A0G2JQ62;A0A0G2JRI7	Q8NF37;A0A0G2JQ62	LPCAT1
0	0	2	Lysophosphatidylcholine acyltransferase 2	60.207	0	0	3.5	endoplasmic reticulum [GO:0005783];endoplasmic reticulum membrane [GO:0005789];Golgi membrane [GO:0000139];Golgi stack [GO:0005795];integral component of membrane [GO:0016021];lipid droplet [GO:0005811];plasma membrane [GO:0005886]	Q7L5N7;H3BU68	Q7L5N7;H3BU68	LPCAT2
2	2	2	Lysosomal acid lipase/cholesteryl ester hydrolase	45.418	6.8	6.8	6.8	fibrillar center [GO:0001650];intracellular membrane-bounded organelle [GO:0043231];lysosomal lumen [GO:0043202];lysosome [GO:0005764]	P38571;A0A0A0MT32;Q5T073	P38571;A0A0A0MT32;Q5T073	LIPA
0	0	1	m7GpppN-mRNA hydrolase	48.423	0	0	3.1	cell junction [GO:0030054];cytoplasm [GO:0005737];cytoplasmic ribonucleoprotein granule [GO:0036464];cytosol [GO:0005829];nucleoplasm [GO:0005654];P-body [GO:0000932];RISC complex [GO:0016442]	Q8IU60;A0A6Q8PGL6	Q8IU60;A0A6Q8PGL6	DCP2
3	4	1	m7GpppX diphosphatase	38.608	15.1	18.4	5.6	cytoplasm [GO:0005737];cytosol [GO:0005829];mitochondrion [GO:0005739];nucleoplasm [GO:0005654];nucleus [GO:0005634];P-body [GO:0000932]	Q96C86;A0A3B3ITF0	Q96C86;A0A3B3ITF0	DCPS
10	12	6	Malate dehydrogenase, cytoplasmic	36.426	38.6	42.8	24.3	cytosol [GO:0005829];extracellular exosome [GO:0070062];extracellular space [GO:0005615]	P40925;B9A041;A0A5K1VW95;B8ZZ51;C9JF79;C9JRL4;C9JLV6	P40925;B9A041;A0A5K1VW95;B8ZZ51	MDH1
10	15	8	Malate dehydrogenase, mitochondrial;Malate dehydrogenase	35.503	39.1	59.2	30.5	cytoplasm [GO:0005737];extracellular exosome [GO:0070062];membrane [GO:0016020];mitochondrial matrix [GO:0005759];mitochondrion [GO:0005739];nucleus [GO:0005634]	P40926;G3XAL0	P40926;G3XAL0	MDH2
0	3	0	Malectin	32.233	0	11	0	endoplasmic reticulum [GO:0005783];endoplasmic reticulum membrane [GO:0005789];integral component of membrane [GO:0016021];membrane [GO:0016020];plasma membrane [GO:0005886];specific granule membrane [GO:0035579]	Q14165;F5H1S8;H0YG07;F5GX14	Q14165;F5H1S8;H0YG07;F5GX14	MLEC
6	7	4	Malonyl-CoA-acyl carrier protein transacylase, mitochondrial	42.961	20	25.1	15.9	mitochondrial matrix [GO:0005759];mitochondrion [GO:0005739]	Q8IVS2	Q8IVS2	MCAT
4	4	4	Mannose-1-phosphate guanyltransferase alpha	46.291	12.9	13.8	12.9	cytoplasm [GO:0005737];extracellular exosome [GO:0070062]	Q96IJ6;A0A804HIS0;A0A087WUI8;A0A804HLB2;F8WD54;A0A804HJC3;C9J255;C9JAH0;A0A804HLK2;A0A804HIM4;A0A804HKA4;A0A0U1RRC2;B4DJR0;A0A804HID2	Q96IJ6;A0A804HIS0;A0A087WUI8;A0A804HLB2;F8WD54	GMPPA
3	4	5	Mannose-1-phosphate guanyltransferase beta	39.834	11.9	14.7	17.8	cytoplasm [GO:0005737]	Q9Y5P6;A0A7I2YQI5;A0A7I2V2Y5;A0A7I2V4B5;A0A7I2V691	Q9Y5P6;A0A7I2YQI5;A0A7I2V2Y5;A0A7I2V4B5	GMPPB
8	10	6	Mannose-6-phosphate isomerase	46.655	27	29.1	23.2	cytosol [GO:0005829];extracellular exosome [GO:0070062]	P34949;H3BPB8;F5GX71;H3BUZ9;H3BMZ9;H3BPP3;H3BP57;H3BT48;H3BNY8;H3BPM5;H3BN01;H3BPU7;H3BT46;H3BQX0;B4DYB8;H3BU66;H3BUG1	P34949;H3BPB8;F5GX71;H3BUZ9;H3BMZ9;H3BPP3;H3BP57;H3BT48;H3BNY8	MPI
1	0	2	MAP kinase-activated protein kinase 3;MAP kinase-activated protein kinase 2;Testis-specific serine/threonine-protein kinase 3;cAMP-dependent protein kinase catalytic subunit PRKX;Putative serine/threonine-protein kinase PRKY	42.987	5	0	7.1	cAMP-dependent protein kinase complex [GO:0005952];centrosome [GO:0005813];cytoplasm [GO:0005737];cytosol [GO:0005829];extracellular exosome [GO:0070062];nucleoplasm [GO:0005654];nucleus [GO:0005634]	Q16644;C9J8E1;P49137;Q96PN8;P51817;O43930	Q16644;C9J8E1;P49137;Q96PN8;P51817;O43930	MAPKAPK3;MAPKAPK2;TSSK3;PRKX;PRKY
3	5	5	MARCKS-related protein	19.529	44.6	54.9	65.6	cytoplasm [GO:0005737];cytoskeleton [GO:0005856];extracellular exosome [GO:0070062];plasma membrane [GO:0005886]	P49006	P49006	MARCKSL1
0	3	0	Matrin-3	94.622	0	7.2	0	membrane [GO:0016020];nuclear inner membrane [GO:0005637];nuclear matrix [GO:0016363];nucleus [GO:0005634]	P43243;A8MXP9;A0A0R4J2E8;D6R991;D6REM6;D6RB45;A0A1B0GX04;D6R9F3;D6RBS2;D6RCM3;D6REK4;D6R8Z5;B3KM87	P43243;A8MXP9;A0A0R4J2E8;D6R991;D6REM6;D6RB45;A0A1B0GX04;D6R9F3;D6RBS2;D6RCM3;D6REK4;D6R8Z5	MATR3
0	3	0	Mediator of RNA polymerase II transcription subunit 4	29.745	0	18.1	0	core mediator complex [GO:0070847];mediator complex [GO:0016592];membrane [GO:0016020];nucleoplasm [GO:0005654];nucleus [GO:0005634]	Q9NPJ6;Q5T911	Q9NPJ6;Q5T911	MED4
10	10	10	Medium-chain specific acyl-CoA dehydrogenase, mitochondrial	46.588	24.9	31.1	26.1	axon [GO:0030424];mitochondrial matrix [GO:0005759];mitochondrial membrane [GO:0031966];mitochondrion [GO:0005739];nucleus [GO:0005634]	P11310;Q5T4U5;F6YB23;A0A7P0TB51;A0A7P0T8G6;A0A7P0TB55;A0A7P0T932;A0A7P0TA63;A0A7P0T8J9;A0A7P0TBD1;A0A7P0TAB2;A0A7P0TA39;E9PJM9;H0YDT5;A0A7P0TB28;A0A7P0T9W7;E9PRX4	P11310;Q5T4U5;F6YB23;A0A7P0TB51;A0A7P0T8G6;A0A7P0TB55;A0A7P0T932	ACADM
0	2	0	Melanoma-associated antigen G1	34.308	0	6.2	0	chromosome, telomeric region [GO:0000781];cytoplasm [GO:0005737];nucleoplasm [GO:0005654];Smc5-Smc6 complex [GO:0030915]	Q96MG7	Q96MG7	NDNL2
1	5	0	Metaxin-1	51.462	3.4	16.7	0	cytoplasm [GO:0005737];integral component of membrane [GO:0016021];MIB complex [GO:0140275];SAM complex [GO:0001401]	Q13505	Q13505	MTX1
6	7	2	Methionine adenosyltransferase 2 subunit beta	37.551	24.9	23.1	6	cytosol [GO:0005829];extracellular exosome [GO:0070062];methionine adenosyltransferase complex [GO:0048269];nucleus [GO:0005634]	Q9NZL9;E5RJR3;H7C0X7	Q9NZL9	MAT2B
3	6	5	Methionine aminopeptidase 1	43.215	11.9	24.9	16.8	cytoplasm [GO:0005737];cytosol [GO:0005829]	P53582;H0Y955;H0YAI3;H0Y9L0;D6RF24	P53582	METAP1
0	4	0	Methyl-CpG-binding domain protein 3	32.844	0	18.2	0	cytoplasm [GO:0005737];heterochromatin [GO:0000792];nuclear chromatin [GO:0000790];nucleoplasm [GO:0005654];NuRD complex [GO:0016581];protein-containing complex [GO:0032991]	O95983;K7EIE8;A0A0A0MTS6;A0A087WT34;A0A087X1H1	O95983;K7EIE8;A0A0A0MTS6	MBD3
10	14	9	Methylosome protein 50	36.724	40.9	65.8	40.4	cytoplasm [GO:0005737];cytosol [GO:0005829];Golgi apparatus [GO:0005794];methylosome [GO:0034709];nucleoplasm [GO:0005654];nucleus [GO:0005634];pole plasm [GO:0045495]	Q9BQA1;H0Y711	Q9BQA1;H0Y711	WDR77
5	3	2	Methylosome subunit pICln	26.215	46.4	21.5	18.6	cytoskeleton [GO:0005856];cytosol [GO:0005829];methylosome [GO:0034709];nucleoplasm [GO:0005654];nucleus [GO:0005634];pICln-Sm protein complex [GO:0034715];plasma membrane [GO:0005886]	P54105;E9PMI6;E9PJF4;J3KN38;E9PQ83	P54105;E9PMI6;E9PJF4;J3KN38	CLNS1A
6	7	6	Methylthioribose-1-phosphate isomerase	39.149	30.4	35	23	cell projection [GO:0042995];cytosol [GO:0005829];fibrillar center [GO:0001650];nucleoplasm [GO:0005654]	Q9BV20	Q9BV20	MRI1
0	2	0	Microtubule-associated protein 1B;MAP1B heavy chain;MAP1 light chain LC1;Microtubule-associated protein 1A;MAP1A heavy chain;MAP1 light chain LC2	270.63	0	1.1	0	apical dendrite [GO:0097440];axon [GO:0030424];axon cytoplasm [GO:1904115];axon initial segment [GO:0043194];basal dendrite [GO:0097441];cell projection [GO:0042995];cytoplasm [GO:0005737];cytosol [GO:0005829];dendrite [GO:0030425];dendritic branch [GO:0044307];dendritic microtubule [GO:1901588];dendritic shaft [GO:0043198];dendritic spine [GO:0043197];growth cone [GO:0030426];hippocampal mossy f…	P46821;P78559;E9PGC8	P46821;P78559;E9PGC8	MAP1B;MAP1A
3	12	0	Microtubule-associated protein RP/EB family member 1	29.999	17.9	76.1	0	cell projection membrane [GO:0031253];centrosome [GO:0005813];ciliary basal body [GO:0036064];cortical microtubule cytoskeleton [GO:0030981];cytoplasmic microtubule [GO:0005881];cytosol [GO:0005829];focal adhesion [GO:0005925];Golgi apparatus [GO:0005794];microtubule [GO:0005874];microtubule organizing center [GO:0005815];microtubule plus-end [GO:0035371];mitotic spindle astral microtubule end [G…	Q15691	Q15691	MAPRE1
6	4	3	Microtubule-associated protein RP/EB family member 2	37.031	33	19.9	16.8	cytoplasm [GO:0005737];cytoplasmic microtubule [GO:0005881];focal adhesion [GO:0005925];microtubule [GO:0005874];microtubule cytoskeleton [GO:0015630];microtubule organizing center [GO:0005815];microtubule plus-end [GO:0035371];spindle midzone [GO:0051233]	Q15555;K7EL66;K7ERD8;M0QX52;K7ENB3	Q15555;K7EL66;K7ERD8	MAPRE2
0	2	0	Microtubule-associated protein RP/EB family member 3	31.982	0	9.3	0	cytoplasm [GO:0005737];microtubule [GO:0005874];microtubule cytoskeleton [GO:0015630];microtubule organizing center [GO:0005815];microtubule plus-end [GO:0035371];midbody [GO:0030496];mitotic spindle astral microtubule end [GO:1905721];perinuclear region of cytoplasm [GO:0048471];spindle midzone [GO:0051233]	Q9UPY8;C9JB30	Q9UPY8;C9JB30	MAPRE3
2	1	6	Minor histocompatibility antigen H13	41.488	5	2.7	20.2	cell surface [GO:0009986];Derlin-1 retrotranslocation complex [GO:0036513];endoplasmic reticulum [GO:0005783];endoplasmic reticulum membrane [GO:0005789];integral component of cytoplasmic side of endoplasmic reticulum membrane [GO:0071458];integral component of lumenal side of endoplasmic reticulum membrane [GO:0071556];integral component of membrane [GO:0016021];membrane [GO:0016020];plasma memb…	Q8TCT9;A0A3B3IUB5;A0A075B6F6;A0A0S2Z6F0;A0A3B3IT72;A0A0C4DGU3	Q8TCT9;A0A3B3IUB5;A0A075B6F6;A0A0S2Z6F0;A0A3B3IT72	HM13
0	2	0	Mitochondrial 2-oxoglutarate/malate carrier protein	34.061	0	10.2	0	integral component of membrane [GO:0016021];integral component of plasma membrane [GO:0005887];mitochondrial inner membrane [GO:0005743];mitochondrion [GO:0005739];nucleus [GO:0005634]	Q02978;I3L1P8	Q02978;I3L1P8	SLC25A11
2	4	0	Mitochondrial amidoxime-reducing component 1	37.499	12.5	19.9	0	integral component of membrane [GO:0016021];mitochondrial outer membrane [GO:0005741];mitochondrion [GO:0005739];peroxisome [GO:0005777]	Q5VT66;H7BYZ9;A0A494C1P3;Q969Z3;F6V6Z1;H0YDX4;X6RIL1	Q5VT66;H7BYZ9;A0A494C1P3	MARC1
1	3	1	Mitochondrial carrier homolog 1	41.544	3.1	8	3.1	integral component of membrane [GO:0016021];mitochondrial inner membrane [GO:0005743];mitochondrion [GO:0005739]	Q9NZJ7;H0Y8C3	Q9NZJ7;H0Y8C3	MTCH1
5	8	8	Mitochondrial chaperone BCS1	47.534	20.8	27.7	26	integral component of membrane [GO:0016021];mitochondrial inner membrane [GO:0005743];mitochondrial respiratory chain complex III [GO:0005750];mitochondrion [GO:0005739]	Q9Y276;C9J8G3;C9J1S9;C9JAS4;A0A2R8Y7T3;H7C492;C9J4Q9;H7BZF6	Q9Y276;C9J8G3	BCS1L
1	2	0	Mitochondrial fission regulator 1-like	31.957	8.2	13.4	0	mitochondrion [GO:0005739]	Q9H019;E9PRW1;E9PSD6;C9JF50;E9PLU1;E9PRK5	Q9H019;E9PRW1;E9PSD6;C9JF50;E9PLU1;E9PRK5	MTFR1L
11	17	13	Mitochondrial import inner membrane translocase subunit TIM44	51.355	30.3	38.5	35	mitochondrial inner membrane [GO:0005743];mitochondrial matrix [GO:0005759];mitochondrion [GO:0005739]	O43615;M0QXU7;M0R301;M0QXM9;M0R124	O43615;M0QXU7	TIMM44
10	12	8	Mitochondrial import inner membrane translocase subunit TIM50	39.646	32	38.2	32	integral component of membrane [GO:0016021];mitochondrial inner membrane [GO:0005743];mitochondrion [GO:0005739];nuclear speck [GO:0016607];nucleoplasm [GO:0005654];TIM23 mitochondrial import inner membrane translocase complex [GO:0005744]	Q3ZCQ8;M0R2F8;M0R003;M0R1Y4;M0R0C3;M0R2Q2;M0QXC3;M0R2Z3;M0R303;M0R2D2;M0R047	Q3ZCQ8;M0R2F8;M0R003;M0R1Y4	TIMM50
0	5	0	Mitochondrial import receptor subunit TOM34	34.559	0	22.3	0	cytosol [GO:0005829];integral component of membrane [GO:0016021];membrane [GO:0016020];mitochondrial outer membrane [GO:0005741];mitochondrion [GO:0005739];nucleus [GO:0005634]	Q15785	Q15785	TOMM34
10	13	8	Mitochondrial import receptor subunit TOM40 homolog	37.893	58.2	67.6	39.6	cytosol [GO:0005829];integral component of membrane [GO:0016021];integral component of mitochondrial outer membrane [GO:0031307];mitochondria-associated endoplasmic reticulum membrane [GO:0044233];mitochondrial inner membrane [GO:0005743];mitochondrial outer membrane [GO:0005741];mitochondrial outer membrane translocase complex [GO:0005742];mitochondrion [GO:0005739];pore complex [GO:0046930]	O96008;K7EJ57;K7EKG4	O96008;K7EJ57	TOMM40
2	5	4	Mitochondrial inner membrane protein OXA1L	48.547	5.1	11	8.7	integral component of membrane [GO:0016021];integral component of mitochondrial inner membrane [GO:0031305];integral component of mitochondrial membrane [GO:0032592];mitochondrial matrix [GO:0005759];mitochondrial membrane [GO:0031966];mitochondrial respirasome [GO:0005746];mitochondrion [GO:0005739];protein-containing complex [GO:0032991]	Q15070;A0A087X0L7;J3KNA0;E7EVY0;C9JC63	Q15070;A0A087X0L7;J3KNA0;E7EVY0;C9JC63	OXA1L
6	10	8	Mitochondrial ribonuclease P protein 1	47.346	20.3	33.5	27.5	mitochondrial matrix [GO:0005759];mitochondrial nucleoid [GO:0042645];mitochondrial ribonuclease P complex [GO:0030678];mitochondrion [GO:0005739];nucleoplasm [GO:0005654];nucleus [GO:0005634]	Q7L0Y3;C9JVB6	Q7L0Y3;C9JVB6	TRMT10C
2	1	3	Mitochondrial tRNA-specific 2-thiouridylase 1	47.744	6.7	3.8	8.1	mitochondrion [GO:0005739];nucleoplasm [GO:0005654]	O75648;A0A2R8Y4R7;A0A2R8Y6L6;B4DZN5;A0A2R8YFQ3;Q2PPL5;A0A2R8YDK3	O75648;A0A2R8Y4R7;A0A2R8Y6L6;B4DZN5;A0A2R8YFQ3	TRMU
9	0	8	Mitochondrial-processing peptidase subunit alpha	58.252	20	0	17.5	extracellular space [GO:0005615];mitochondrial inner membrane [GO:0005743];mitochondrial matrix [GO:0005759];mitochondrion [GO:0005739]	Q10713;Q5SXN9	Q10713	PMPCA
12	14	9	Mitochondrial-processing peptidase subunit beta	54.366	29.2	37.6	21.7	mitochondrial inner membrane [GO:0005743];mitochondrial processing peptidase complex [GO:0017087];mitochondrion [GO:0005739]	O75439;G3V0E4;F8WAZ6;F8WEA6;F8WBE1	O75439;G3V0E4	PMPCB
12	15	10	Mitogen-activated protein kinase 1	41.389	38.3	58.6	38.3	axon [GO:0030424];azurophil granule lumen [GO:0035578];caveola [GO:0005901];cytoplasm [GO:0005737];cytoskeleton [GO:0005856];cytosol [GO:0005829];dendrite cytoplasm [GO:0032839];early endosome [GO:0005769];extracellular region [GO:0005576];ficolin-1-rich granule lumen [GO:1904813];focal adhesion [GO:0005925];Golgi apparatus [GO:0005794];late endosome [GO:0005770];microtubule organizing center [GO…	P28482	P28482	MAPK1
3	6	3	Mitogen-activated protein kinase 14	41.293	10	26.9	10	cytoplasm [GO:0005737];cytosol [GO:0005829];extracellular region [GO:0005576];ficolin-1-rich granule lumen [GO:1904813];mitochondrion [GO:0005739];nuclear speck [GO:0016607];nucleoplasm [GO:0005654];nucleus [GO:0005634];secretory granule lumen [GO:0034774];spindle pole [GO:0000922]	Q16539;B4E0K5;B5TY33;H7C4E2;E7EX54	Q16539;B4E0K5;B5TY33	MAPK14
5	7	5	Mitogen-activated protein kinase 3;Mitogen-activated protein kinase	43.135	16.9	21.1	14.2	caveola [GO:0005901];cytoplasm [GO:0005737];cytoskeleton [GO:0005856];cytosol [GO:0005829];early endosome [GO:0005769];focal adhesion [GO:0005925];Golgi apparatus [GO:0005794];late endosome [GO:0005770];mitochondrion [GO:0005739];nuclear envelope [GO:0005635];nucleoplasm [GO:0005654];nucleus [GO:0005634];plasma membrane [GO:0005886];protein-containing complex [GO:0032991];pseudopodium [GO:0031143]	P27361;E9PQW4;E9PJF0;B3KR49;E9PBK7;H0YEX6;E9PRH7;Q16659;P31152;H0YDH9;K7ELV1;K7EN18	P27361;E9PQW4;E9PJF0;B3KR49;E9PBK7	MAPK3
2	1	2	Mitogen-activated protein kinase 8	48.295	6.6	3	6.6	axon [GO:0030424];basal dendrite [GO:0097441];cytoplasm [GO:0005737];cytosol [GO:0005829];mitochondrion [GO:0005739];nucleoplasm [GO:0005654];nucleus [GO:0005634];synapse [GO:0045202]	P45983;C9J762;A0A3B3IRW7	P45983;C9J762;A0A3B3IRW7	MAPK8
2	0	3	Mitogen-activated protein kinase 9	48.139	6.8	0	10.6	cytoplasm [GO:0005737];cytosol [GO:0005829];mitochondrion [GO:0005739];neuron projection [GO:0043005];nucleoplasm [GO:0005654];nucleus [GO:0005634];perikaryon [GO:0043204];plasma membrane [GO:0005886]	P45984;A0A286YFJ4;A0A286YFK3;A0A286YEQ0;A0A286YEQ7;A0A286YEX7;A0A286YFC0;A0A286YFJ6;A0A1P0B7D2;A0A286YFD7;P53779;A0A286YES9;A0A286YEN5;A0A286YF85;A0A286YF97;A0A286YFA6;A0A286YF62;F8W9R5;D6RJF9;E5RJ57;A0A286YF35;A0A286YEW9;A0A286YEY0;D6R9C1;A0A1W2PRF2;A0A286YFE2;D7R525;D6RCB1;A0A286YF83;A0A286YF02;J3KNK1;A0A286YFI3;A0A286YEV3;A0A286YES0;A0A286YFN2;A0A286YFB6;A0A286YFM6;A0A286YF19	P45984	MAPK9
9	11	10	Mitotic checkpoint protein BUB3	37.154	29.9	38.1	38.1	bub1-bub3 complex [GO:1990298];condensed chromosome kinetochore [GO:0000777];cytosol [GO:0005829];kinetochore [GO:0000776];mitotic checkpoint complex [GO:0033597];nucleoplasm [GO:0005654]	O43684;J3QT28;J3QSX4	O43684;J3QT28	BUB3
7	12	3	MKI67 FHA domain-interacting nucleolar phosphoprotein	34.222	42.3	57	13.3	condensed nuclear chromosome [GO:0000794];cytoplasm [GO:0005737];nucleolus [GO:0005730];nucleoplasm [GO:0005654]	Q9BYG3;C9J808;C9J6C5;H7BZL0	Q9BYG3;C9J808;C9J6C5	NIFK
4	4	2	Monoacylglycerol lipase ABHD12	45.096	14.3	13.1	7.5	AMPA glutamate receptor complex [GO:0032281];dendrite cytoplasm [GO:0032839];endoplasmic reticulum membrane [GO:0005789];integral component of membrane [GO:0016021];membrane [GO:0016020];plasma membrane [GO:0005886]	Q8N2K0;A0A5F9ZHQ0;A0A5F9ZHQ8;A0A5F9ZGT4;A0A5F9ZH71;A0A5F9ZH49;A0A5F9ZHH2;I3L206;I3L1V0;Q5T712;A0A5F9ZGW7;A0A5F9ZHM3;A0A5F9ZH28;I3L294;A0A5F9ZGZ9;A0A5F9ZHF0;A0A5F9ZHE8;A0A5F9ZHG5	Q8N2K0;A0A5F9ZHQ0;A0A5F9ZHQ8;A0A5F9ZGT4;A0A5F9ZH71;A0A5F9ZH49;A0A5F9ZHH2;I3L206	ABHD12
2	2	1	Monocarboxylate transporter 1	53.944	7.4	7.4	2.4	apical plasma membrane [GO:0016324];basal plasma membrane [GO:0009925];basolateral plasma membrane [GO:0016323];cell junction [GO:0030054];centrosome [GO:0005813];extracellular exosome [GO:0070062];integral component of membrane [GO:0016021];integral component of plasma membrane [GO:0005887];intracellular membrane-bounded organelle [GO:0043231];lateral plasma membrane [GO:0016328];membrane [GO:00…	P53985;Q5T8R5;Q5T8R3;Q5T8R4	P53985;Q5T8R5;Q5T8R3	SLC16A1
6	6	2	Mortality factor 4-like protein 1	40.028	22.1	25	8.6	histone acetyltransferase complex [GO:0000123];NuA4 histone acetyltransferase complex [GO:0035267];nuclear speck [GO:0016607];nucleolus [GO:0005730];nucleoplasm [GO:0005654];plasma membrane [GO:0005886];Sin3 complex [GO:0016580]	B3KTM8;Q9UBU8;H0YLJ3;H0YMJ0;H0YM21;Q15014;H0YMT8;H0YNE0;H0YLV1	B3KTM8;Q9UBU8;H0YLJ3;H0YMJ0	MORF4L1
7	12	11	mRNA export factor	40.968	29.3	44.6	36.1	cytoplasm [GO:0005737];host cell [GO:0043657];mitotic spindle pole [GO:0097431];nuclear envelope [GO:0005635];nuclear pore [GO:0005643];nucleus [GO:0005634];spindle pole [GO:0000922]	P78406;E9PQ57;E9PPG9;B0QZ36;B0QZ37	P78406;E9PQ57;E9PPG9	RAE1
25	29	23	Multifunctional protein ADE2;Phosphoribosylaminoimidazole-succinocarboxamide synthase;Phosphoribosylaminoimidazole carboxylase	47.079	75.3	78.4	68.2	cytoplasm [GO:0005737];cytosol [GO:0005829];extracellular exosome [GO:0070062];membrane [GO:0016020]	P22234;E9PBS1;D6RF62	P22234;E9PBS1;D6RF62	PAICS
2	1	3	Multiple inositol polyphosphate phosphatase 1	55.051	5.5	2.3	7.8	endoplasmic reticulum [GO:0005783];endoplasmic reticulum lumen [GO:0005788];extracellular exosome [GO:0070062]	Q9UNW1	Q9UNW1	MINPP1
0	3	0	Multiple myeloma tumor-associated protein 2	29.411	0	13.3	0	extracellular region [GO:0005576];ficolin-1-rich granule lumen [GO:1904813];secretory granule lumen [GO:0034774]	Q9BU76	Q9BU76	MMTAG2
4	5	3	Muscleblind-like protein 1	41.817	12.1	13.4	5.2	cytoplasm [GO:0005737];cytoplasmic stress granule [GO:0010494];cytosol [GO:0005829];nucleoplasm [GO:0005654];nucleus [GO:0005634]	Q9NR56;C9JP00;A0A0A0MQX8;Q86VM6;Q5VZF2;O95205;A0A7P0T9I3;C9JCX1;H7C4Y1	Q9NR56;C9JP00;A0A0A0MQX8;Q86VM6	MBNL1
0	5	0	Myb-binding protein 1A	148.85	0	4.5	0	cytoplasm [GO:0005737];intracellular membrane-bounded organelle [GO:0043231];membrane [GO:0016020];NLS-dependent protein nuclear import complex [GO:0042564];nucleolus [GO:0005730];nucleoplasm [GO:0005654];nucleus [GO:0005634]	Q9BQG0;I3L1L3	Q9BQG0;I3L1L3	MYBBP1A
8	9	4	N(G),N(G)-dimethylarginine dimethylaminohydrolase 1	31.121	30.9	41.8	16.5	centriolar satellite [GO:0034451];cytosol [GO:0005829];extracellular exosome [GO:0070062];mitochondrion [GO:0005739]	O94760;B4DYP1;O95865;H0Y7N1;A0A140T971;Q5SSV3;Q5SRR8	O94760;B4DYP1	DDAH1
5	2	6	Na(+)/H(+) exchange regulatory cofactor NHE-RF1	38.868	23.2	7.8	26	actin cytoskeleton [GO:0015629];apical plasma membrane [GO:0016324];brush border membrane [GO:0031526];cell periphery [GO:0071944];cytoplasm [GO:0005737];endomembrane system [GO:0012505];extracellular exosome [GO:0070062];filopodium [GO:0030175];membrane [GO:0016020];membrane raft [GO:0045121];microvillus [GO:0005902];microvillus membrane [GO:0031528];perinuclear region of cytoplasm [GO:0048471];…	O14745;J3QRP6	O14745;J3QRP6	SLC9A3R1
5	4	0	N-acetyl-D-glucosamine kinase	37.375	18.9	17.2	0	cytosol [GO:0005829];extracellular exosome [GO:0070062]	Q9UJ70;C9JEV6;H7C3G9;H7C286;H7C1L7;H0YEB7;H0YE82;E9PPU6;H0YC94;H0YF44	Q9UJ70;C9JEV6;H7C3G9;H7C286	NAGK
2	5	6	N-acylneuraminate cytidylyltransferase	48.379	6.7	17.1	18.7	membrane [GO:0016020];nucleoplasm [GO:0005654];nucleus [GO:0005634]	Q8NFW8;F5H296;F5GYM0	Q8NFW8	CMAS
6	9	7	NAD kinase 2, mitochondrial	49.432	17.2	28.5	20.6	mitochondrial matrix [GO:0005759];mitochondrion [GO:0005739]	Q4G0N4;B7Z8V7;A0A0C4DGV3;H0Y9H7	Q4G0N4;B7Z8V7	NADK2
5	5	4	NAD-dependent protein deacetylase sirtuin-2	43.182	14.1	18.8	12.9	centriole [GO:0005814];centrosome [GO:0005813];chromatin silencing complex [GO:0005677];chromosome [GO:0005694];chromosome, telomeric region [GO:0000781];cytoplasm [GO:0005737];cytosol [GO:0005829];glial cell projection [GO:0097386];growth cone [GO:0030426];juxtaparanode region of axon [GO:0044224];lateral loop [GO:0043219];meiotic spindle [GO:0072687];microtubule [GO:0005874];midbody [GO:0030496…	Q8IXJ6;A0A087WYM3;B5MCS1;A0A0A0MRF5;E7EWX6;F8WCF4;C9JZQ0;C9JR33;C9J3U7;F8WF57;F8WDM4;F8WBT6	Q8IXJ6;A0A087WYM3;B5MCS1;A0A0A0MRF5;E7EWX6;F8WCF4;C9JZQ0	SIRT2
8	8	4	NADH dehydrogenase [ubiquinone] 1 alpha subcomplex subunit 10, mitochondrial	40.75	31.5	28.2	15.5	cytoplasm [GO:0005737];mitochondrial inner membrane [GO:0005743];mitochondrial matrix [GO:0005759];mitochondrial respiratory chain complex I [GO:0005747];mitochondrion [GO:0005739]	O95299;E7ESZ7;A0A087WXC5;A0A7I2V594;A0A7I2YQU0;A0A7I2V2X3;A0A7I2V4N8;A0A7I2V2N6;H7C2X4;H7C1Y7;A0A7I2V5B2;A0A7I2V5U7;A0A7I2V419;A0A7I2V458;A0A7I2V2W9;A0A7I2V438;A0A7I2V5L0;A0A7I2V327;A0A7I2V3H5;C9J6X0;A0A7I2V2F6;A0A7I2V3D4;A0A7I2V2I6;Q8N1B9;H7C2W5;A0A7I2V2J5	O95299;E7ESZ7;A0A087WXC5;A0A7I2V594;A0A7I2YQU0;A0A7I2V2X3;A0A7I2V4N8;A0A7I2V2N6;H7C2X4;H7C1Y7;A0A7I2V5B2;A0A7I2V5U7;A0A7I2V419;A0A7I2V458;A0A7I2V2W9;A0A7I2V438;A0A7I2V5L0;A0A7I2V327;A0A7I2V3H5	NDUFA10
4	14	0	NADH dehydrogenase [ubiquinone] 1 alpha subcomplex subunit 9, mitochondrial	42.509	13.8	47.7	0	mitochondrial matrix [GO:0005759];mitochondrial membrane [GO:0031966];mitochondrial respiratory chain complex I [GO:0005747];mitochondrion [GO:0005739];nucleoplasm [GO:0005654];nucleus [GO:0005634]	Q16795;A0A3B3ISG8;H3BRM9;F5H0J3;F5GY40	Q16795;A0A3B3ISG8	NDUFA9
0	1	0	NADH dehydrogenase [ubiquinone] complex I, assembly factor 7	49.237	0	2.5	0	extracellular space [GO:0005615];mitochondrial matrix [GO:0005759];mitochondrion [GO:0005739]	Q7L592;C9JEL7;C9JP36;C9J236;C9JS27	Q7L592;C9JEL7;C9JP36;C9J236;C9JS27	NDUFAF7
11	9	9	NADH dehydrogenase [ubiquinone] flavoprotein 1, mitochondrial	50.817	37.7	31.7	31.2	cytosol [GO:0005829];mitochondrial inner membrane [GO:0005743];mitochondrial respiratory chain complex I [GO:0005747];mitochondrion [GO:0005739];respirasome [GO:0070469]	P49821;G3V0I5;B4DE93;E9PQP1;E9PMX3;E9PLC6;E9PPR0;E9PJL9;H0YE81;E9PPD6;E9PPS5;H0YD04	P49821;G3V0I5;B4DE93;E9PQP1;E9PMX3	NDUFV1
8	9	8	NADH dehydrogenase [ubiquinone] iron-sulfur protein 2, mitochondrial	52.545	25.1	28.5	23.3	mitochondrial matrix [GO:0005759];mitochondrial respiratory chain complex I [GO:0005747];mitochondrion [GO:0005739];nucleoplasm [GO:0005654]	O75306;A0A7I2YQD8;A0A7I2V4G5;A0A7I2V4X8;A0A7I2V596;A0A7I2YQG7;A0A7I2V630;A0A7I2V410;A0A7I2V4W5;A0A7I2V2B9;A0A7I2V3J6;A0A7I2V5E2;A0A7I2V5G4;A0A7I2V517;A0A7I2V5D5	O75306;A0A7I2YQD8;A0A7I2V4G5;A0A7I2V4X8;A0A7I2V596;A0A7I2YQG7;A0A7I2V630;A0A7I2V410;A0A7I2V4W5;A0A7I2V2B9;A0A7I2V3J6;A0A7I2V5E2;A0A7I2V5G4	NDUFS2
16	12	14	NADPH:adrenodoxin oxidoreductase, mitochondrial	53.836	42	30.3	36.7	mitochondrial inner membrane [GO:0005743];mitochondrial matrix [GO:0005759];mitochondrion [GO:0005739]	P22570;A0A0C4DFN8;A0A0A0MSZ4;A0A0A0MT64;A0A0A0MTN9;A0A0A0MTR6;A0A0C4DGN7;J3QQX3;J3QKZ8;J3QQW7;J3KS64	P22570;A0A0C4DFN8;A0A0A0MSZ4;A0A0A0MT64;A0A0A0MTN9;A0A0A0MTR6;A0A0C4DGN7;J3QQX3	FDXR
3	2	2	N-alpha-acetyltransferase 30	39.319	15.5	12.2	8.6	cytoplasm [GO:0005737];cytosol [GO:0005829];NatC complex [GO:0031417];nucleus [GO:0005634]	Q147X3;J3KNC2	Q147X3	NAA30
5	5	4	Nascent polypeptide-associated complex subunit alpha, muscle-specific form;Nascent polypeptide-associated complex subunit alpha	205.42	3.4	3.4	2.6	cytoplasm [GO:0005737];extracellular exosome [GO:0070062];nascent polypeptide-associated complex [GO:0005854];nucleus [GO:0005634]	E9PAV3;F8VZJ2;A0A7I2V2K5;H0YHX9;A0A7I2V473;Q13765;F8W0W4;F8VNW4;Q9BZK3;F8VZ58	E9PAV3;F8VZJ2;A0A7I2V2K5;H0YHX9;A0A7I2V473;Q13765;F8W0W4;F8VNW4	NACA
1	2	1	N-chimaerin	53.172	3.1	7.4	3.1	cytosol [GO:0005829]	P15882;A0A494C0C9;A0A494C158;A0A494C1M7;C9J3G1;C9JR98;C9J3V9;B8ZZ96;C9J1N1;A0A494C1R0;F8W6K2;A0A494C1H3;F8WCQ9;A0A494C0I4;A0A494BZY1;A0A494C1Q9;A0A494C0R6;A0A494C0V1;A0A494C0L5;A0A494C1D3;A0A494C072;A0A494C0I5	P15882;A0A494C0C9	CHN1
8	6	5	NEDD8-activating enzyme E1 catalytic subunit	51.852	26.8	22.9	18.1	cytoplasm [GO:0005737];cytosol [GO:0005829];nucleus [GO:0005634];protein-containing complex [GO:0032991]	Q8TBC4;F8W8D4;F8WF86	Q8TBC4;F8W8D4	UBA3
5	5	3	Negative elongation factor E	43.239	15.8	20.3	8.9	NELF complex [GO:0032021];nuclear body [GO:0016604];nucleoplasm [GO:0005654];nucleus [GO:0005634];plasma membrane [GO:0005886]	P18615;A0A0A0MT02;A0A0A0MSN9;A0A0G2JI50;E9PD43;A2ABK4	P18615;A0A0A0MT02;A0A0A0MSN9;A0A0G2JI50;E9PD43	NELFE
1	0	2	Nesprin-1	1011.1	0.1	0	0.2	cytoplasm [GO:0005737];cytoskeleton [GO:0005856];Golgi apparatus [GO:0005794];integral component of membrane [GO:0016021];meiotic nuclear membrane microtubule tethering complex [GO:0034993];nuclear envelope [GO:0005635];nuclear membrane [GO:0031965];nuclear outer membrane [GO:0005640];nucleolus [GO:0005730];nucleoplasm [GO:0005654];nucleus [GO:0005634];P-body [GO:0000932];postsynaptic membrane [G…	Q8NF91;A0A0C4DG40	Q8NF91;A0A0C4DG40	SYNE1
1	4	0	Neuroguidin	35.894	4.4	19.4	0	axon [GO:0030424];chromosome, centromeric region [GO:0000775];dendrite [GO:0030425];filopodium [GO:0030175];mitochondrion [GO:0005739];nucleolus [GO:0005730];nucleoplasm [GO:0005654];small-subunit processome [GO:0032040]	Q8NEJ9;H0YJ17;G3V4G1	Q8NEJ9;H0YJ17	NGDN
0	1	1	Neutral alpha-glucosidase AB	106.87	0	1.7	1.7	endoplasmic reticulum lumen [GO:0005788];extracellular exosome [GO:0070062];glucosidase II complex [GO:0017177];Golgi apparatus [GO:0005794];intracellular membrane-bounded organelle [GO:0043231];melanosome [GO:0042470];membrane [GO:0016020]	Q14697;F5H6X6;E9PKU7	Q14697;F5H6X6;E9PKU7	GANAB
1	0	2	Neutral amino acid transporter B(0);Amino acid transporter	56.598	2	0	3.9	basal plasma membrane [GO:0009925];extracellular exosome [GO:0070062];integral component of membrane [GO:0016021];integral component of plasma membrane [GO:0005887];melanosome [GO:0042470];membrane [GO:0016020];plasma membrane [GO:0005886]	Q15758;M0R144;M0QX44;M0QXM4	Q15758;M0R144;M0QX44;M0QXM4	SLC1A5
2	0	2	NF-kappa-B essential modulator	48.197	9.3	0	9.3	cytoplasm [GO:0005737];cytosol [GO:0005829];IkappaB kinase complex [GO:0008385];mitotic spindle [GO:0072686];nucleoplasm [GO:0005654];nucleus [GO:0005634];protein-containing complex [GO:0032991];spindle pole [GO:0000922];ubiquitin ligase complex [GO:0000151]	Q9Y6K9;A0A087X0G7;A0A087WUW6;A0A087X1B1;A0A087WV30;C9JH59;C9J2V2;C9JN51	Q9Y6K9;A0A087X0G7;A0A087WUW6;A0A087X1B1	IKBKG
0	0	5	Nicalin	62.974	0	0	11.9	endoplasmic reticulum membrane [GO:0005789];integral component of membrane [GO:0016021];membrane [GO:0016020];protein-containing complex [GO:0032991]	Q969V3;K7EMW4;K7EN96;K7ELZ9;K7ENM2;A0A0C4DGP7	Q969V3;K7EMW4	NCLN
12	3	17	Nicotinamide phosphoribosyltransferase	55.52	35.8	7.7	48.3	cell junction [GO:0030054];cytosol [GO:0005829];extracellular exosome [GO:0070062];nuclear speck [GO:0016607];plasma membrane [GO:0005886]	P43490;A0A7P0T9I9;A0A7P0T8L3;A0A7P0TAS5;A0A7P0T895;A0A7P0T973;A0A7P0T8D2;A0A0C4DFS8;A0A7P0T931;A0A7P0T862;A0A7P0TA73;A0A7P0TBB7;A0A7P0T941;A0A7P0Z466;B7Z8W6;A0A7P0Z4N0;A0A7P0T9F0;A0A7P0TB17;A0A7P0T8Z3;A0A7P0T8R4;A0A7P0TAI8;C9JG65;C9JF35;A0A7P0Z4L4;A0A7P0TAZ2;A0A7P0Z437	P43490;A0A7P0T9I9;A0A7P0T8L3;A0A7P0TAS5;A0A7P0T895;A0A7P0T973;A0A7P0T8D2;A0A0C4DFS8;A0A7P0T931;A0A7P0T862;A0A7P0TA73;A0A7P0TBB7;A0A7P0T941;A0A7P0Z466;B7Z8W6	NAMPT
3	3	3	NIF3-like protein 1	41.968	10.9	12.5	12.5	cytoplasm [GO:0005737];mitochondrion [GO:0005739];nucleus [GO:0005634]	Q9GZT8;E7EXA3;Q6X734;B8ZZI0;C9JN42	Q9GZT8;E7EXA3;Q6X734;B8ZZI0	NIF3L1
1	5	0	Nitric oxide synthase-interacting protein	33.172	5	30.2	0	cytoplasm [GO:0005737];cytosol [GO:0005829];Golgi membrane [GO:0000139];nucleoplasm [GO:0005654];nucleus [GO:0005634]	Q9Y314;M0R3B2;A0A075B6F9;A0A075B797;M0QX85;M0R1K2	Q9Y314;M0R3B2;A0A075B6F9;A0A075B797	NOSIP
4	4	6	Non-POU domain-containing octamer-binding protein	54.231	14.2	11.9	20	fibrillar center [GO:0001650];membrane [GO:0016020];nuclear matrix [GO:0016363];nuclear speck [GO:0016607];nucleoplasm [GO:0005654];nucleus [GO:0005634];paraspeckles [GO:0042382];RNA polymerase II transcription regulator complex [GO:0090575]	Q15233;A0A7I2V4J2;A0A7I2V5Y7;A0A7I2V535;A0A7I2V4N2;A0A7I2V464;A0A7P0MRW0;C9IZL7;A0A7I2V4K9;C9JYS8;H7C367;A0A7I2YQK8;C9J4X2	Q15233;A0A7I2V4J2;A0A7I2V5Y7;A0A7I2V535;A0A7I2V4N2;A0A7I2V464;A0A7P0MRW0;C9IZL7;A0A7I2V4K9;C9JYS8	NONO
7	13	9	Notchless protein homolog 1	53.32	22.5	47.4	28.5	nucleolus [GO:0005730];nucleoplasm [GO:0005654]	Q9NVX2;A0A0A0MRH0;K7EN33;K7ERN7;K7EK23	Q9NVX2;A0A0A0MRH0	NLE1
12	12	10	NSFL1 cofactor p47	40.572	37	41.9	33.5	chromosome [GO:0005694];cytosol [GO:0005829];Golgi stack [GO:0005795];intermediate filament cytoskeleton [GO:0045111];nucleoplasm [GO:0005654];nucleus [GO:0005634];plasma membrane [GO:0005886];spindle pole centrosome [GO:0031616];VCP-NSFL1C complex [GO:1990730]	Q9UNZ2;F2Z2K0;R4GNE6;G3V4V8;R4GMY2	Q9UNZ2;F2Z2K0	NSFL1C
3	6	1	Nuclear inhibitor of protein phosphatase 1;Activator of RNA decay	38.478	16.5	31.1	6	cytoplasm [GO:0005737];nuclear speck [GO:0016607];nucleoplasm [GO:0005654];nucleus [GO:0005634];spliceosomal complex [GO:0005681]	Q12972;A0A0A0MT09	Q12972;A0A0A0MT09	PPP1R8
12	17	17	Nuclear migration protein nudC	38.242	44.1	48.3	48	cytoplasm [GO:0005737];cytosol [GO:0005829];integral component of membrane [GO:0016021];microtubule [GO:0005874];nucleoplasm [GO:0005654]	Q9Y266;A0A0A0MSU9;A0A0A0MSS4	Q9Y266	NUDC
0	1	0	Nuclear mitotic apparatus protein 1	238.26	0	0.5	0	cell cortex [GO:0005938];cell cortex region [GO:0099738];centrosome [GO:0005813];chromosome [GO:0005694];cortical microtubule [GO:0055028];cytoplasmic microtubule bundle [GO:1905720];cytosol [GO:0005829];dendrite [GO:0030425];extracellular exosome [GO:0070062];extrinsic component of plasma membrane [GO:0019897];Golgi apparatus [GO:0005794];Golgi membrane [GO:0000139];lateral cell cortex [GO:00975…	Q14980;F5H4J1;A0A087WY61	Q14980;F5H4J1;A0A087WY61	NUMA1
0	1	1	Nuclear receptor coactivator 5	65.536	0	3.1	1.4	actin cytoskeleton [GO:0015629];extracellular space [GO:0005615];nucleoplasm [GO:0005654]	Q9HCD5;Q5JY17	Q9HCD5;Q5JY17	NCOA5
3	4	3	Nuclear transcription factor Y subunit gamma	50.302	9.6	12.4	9.8	CCAAT-binding factor complex [GO:0016602];nuclear chromatin [GO:0000790];nucleoplasm [GO:0005654];nucleus [GO:0005634];protein-DNA complex [GO:0032993];RNA polymerase II transcription regulator complex [GO:0090575]	Q13952;Q5T6K7;E9PI99;Q5T6K5;A0A0A0MT00;E9PJA8;E9PQR2;E9PL11	Q13952;Q5T6K7;E9PI99;Q5T6K5;A0A0A0MT00;E9PJA8;E9PQR2	NFYC
1	1	1	Nuclear ubiquitous casein and cyclin-dependent kinase substrate 1	27.296	8.2	4.5	8.2	chromatin [GO:0000785];cytoplasm [GO:0005737];nuclear chromatin [GO:0000790];nucleolus [GO:0005730];nucleoplasm [GO:0005654];nucleus [GO:0005634]	Q9H1E3	Q9H1E3	NUCKS1
12	10	12	Nuclease-sensitive element-binding protein 1	35.924	46.9	47.8	49.4	CRD-mediated mRNA stability complex [GO:0070937];cytoplasm [GO:0005737];cytoplasmic stress granule [GO:0010494];cytosol [GO:0005829];extracellular exosome [GO:0070062];extracellular region [GO:0005576];histone pre-mRNA 3'end processing complex [GO:0071204];intracellular membrane-bounded organelle [GO:0043231];messenger ribonucleoprotein complex [GO:1990124];nuclear membrane [GO:0031965];nucleopla…	P67809;H0Y449;Q9Y2T7;C9J5V9	P67809;H0Y449	YBX1
1	0	2	Nucleobindin-2;Nesfatin-1	50.222	3.6	0	8.6	cytosol [GO:0005829];endoplasmic reticulum [GO:0005783];endoplasmic reticulum-Golgi intermediate compartment [GO:0005793];extracellular exosome [GO:0070062];extracellular space [GO:0005615];Golgi apparatus [GO:0005794];nuclear outer membrane [GO:0005640];plasma membrane [GO:0005886]	P80303;E9PKG6;Q2L696;E9PJP3;E9PM22;E9PLR0;H0YEG8;E9PLE9;A0A2R8Y6G7	P80303;E9PKG6;Q2L696;E9PJP3;E9PM22;E9PLR0;H0YEG8;E9PLE9;A0A2R8Y6G7	NUCB2;Nucb2
1	2	1	Nucleolar and coiled-body phosphoprotein 1	73.602	2	4.1	2	box C/D snoRNP complex [GO:0031428];box H/ACA snoRNP complex [GO:0031429];Cajal body [GO:0015030];cytoplasm [GO:0005737];fibrillar center [GO:0001650];nucleolus [GO:0005730];nucleoplasm [GO:0005654]	Q14978;A0A0A0MRM9;S4R402;S4R341;S4R349	Q14978;A0A0A0MRM9	NOLC1
0	1	1	Nucleolar complex protein 4 homolog	58.467	0	5.2	4.1	integral component of membrane [GO:0016021];Noc4p-Nop14p complex [GO:0030692];nuclear membrane [GO:0031965];nucleolus [GO:0005730];nucleoplasm [GO:0005654];small-subunit processome [GO:0032040]	Q9BVI4;F5H303	Q9BVI4;F5H303	NOC4L
0	0	2	Nucleolar protein 56	66.049	0	0	4.7	box C/D snoRNP complex [GO:0031428];cytoplasm [GO:0005737];fibrillar center [GO:0001650];membrane [GO:0016020];nucleolus [GO:0005730];nucleoplasm [GO:0005654];pre-snoRNP complex [GO:0070761];small nucleolar ribonucleoprotein complex [GO:0005732];small-subunit processome [GO:0032040]	O00567;A0A494C128;H0Y653;H0YDU4;Q5JXT2	O00567;A0A494C128;H0Y653;H0YDU4;Q5JXT2	NOP56
2	2	2	Nucleolar protein 7	29.426	7.4	9.3	8.9	nucleolus [GO:0005730]	Q9UMY1;H7C2B1	Q9UMY1;H7C2B1	NOL7
1	3	1	Nucleolar RNA helicase 2	87.343	1.9	5.6	1.4	cytosol [GO:0005829];membrane [GO:0016020];mitochondrion [GO:0005739];nucleolus [GO:0005730];nucleoplasm [GO:0005654];plasma membrane [GO:0005886]	Q9NR30;Q9BQ39	Q9NR30	DDX21
8	7	16	Nucleolin	76.613	15.5	14.1	26.3	cell cortex [GO:0005938];cytoplasmic ribonucleoprotein granule [GO:0036464];extracellular exosome [GO:0070062];membrane [GO:0016020];nucleolus [GO:0005730];nucleoplasm [GO:0005654];nucleus [GO:0005634];ribonucleoprotein complex [GO:1990904];spliceosomal complex [GO:0005681]	P19338;A0A7I2V5M5;A0A7I2V428;C9JLB1;A0A7I2V3F3;H7BY16;A0A7I2V2U7;A0A7I2V349;A0A7I2V506;A0A7I2V699;A0A7I2V2S8	P19338;A0A7I2V5M5;A0A7I2V428;C9JLB1;A0A7I2V3F3;H7BY16;A0A7I2V2U7;A0A7I2V349;A0A7I2V506;A0A7I2V699;A0A7I2V2S8	NCL
3	4	5	Nucleolysin TIA-1 isoform p40	31.624	10.5	17.9	17.9	cytoplasm [GO:0005737];cytoplasmic stress granule [GO:0010494];cytosol [GO:0005829];nuclear stress granule [GO:0097165];nucleoplasm [GO:0005654];nucleus [GO:0005634];ribonucleoprotein complex [GO:1990904]	C9JTN7;P31483;F8W8I6;H7BY49;E5RGV5;E5RG67;F8WE16	C9JTN7;P31483;F8W8I6;H7BY49;E5RGV5	TIA1
4	8	6	Nucleolysin TIAR	41.59	10.9	29.1	19.2	cytoplasm [GO:0005737];cytoplasmic stress granule [GO:0010494];lysosome [GO:0005764];nucleoplasm [GO:0005654];nucleus [GO:0005634];ribonucleoprotein complex [GO:1990904]	Q01085;E7ETJ9;E7ETC0;A6NKZ9	Q01085;E7ETJ9;E7ETC0	TIAL1
15	14	12	Nucleophosmin	32.575	55.4	58.2	54.4	centrosome [GO:0005813];cytoplasm [GO:0005737];cytosol [GO:0005829];focal adhesion [GO:0005925];membrane [GO:0016020];nucleolus [GO:0005730];nucleoplasm [GO:0005654];nucleus [GO:0005634];protein-containing complex [GO:0032991];protein-DNA complex [GO:0032993];ribonucleoprotein complex [GO:1990904];spindle pole centrosome [GO:0031616]	P06748;A0A7I2V5S2;A0A7I2YQC0;A0A7I2V433;A0A7I2V2X9;A0A7I2V3U2;A0A7I2V5J8;E5RI98;A0A7I2V4G8;A0A7I2V3G5;A0A7I2V579;E5RGW4	P06748;A0A7I2V5S2;A0A7I2YQC0;A0A7I2V433;A0A7I2V2X9;A0A7I2V3U2;A0A7I2V5J8;E5RI98;A0A7I2V4G8	NPM1
1	6	0	Nucleoporin Nup37	36.707	4.9	25.2	0	condensed chromosome kinetochore [GO:0000777];cytosol [GO:0005829];host cell [GO:0043657];nuclear envelope [GO:0005635];nuclear pore outer ring [GO:0031080];nucleoplasm [GO:0005654];nucleus [GO:0005634]	Q8NFH4;F8VTY2	Q8NFH4;F8VTY2	NUP37
5	6	4	Nucleoporin Nup43	42.15	22.1	24.2	17.9	condensed chromosome kinetochore [GO:0000777];cytosol [GO:0005829];host cell [GO:0043657];nuclear envelope [GO:0005635];nuclear pore outer ring [GO:0031080]	Q8NFH3	Q8NFH3	NUP43
1	3	2	Nucleoporin NUP53	34.773	5.8	13.5	9.5	host cell [GO:0043657];nuclear envelope [GO:0005635];nuclear lamina [GO:0005652];nuclear membrane [GO:0031965];nuclear pore central transport channel [GO:0044613];nuclear pore nuclear basket [GO:0044615];nucleoplasm [GO:0005654];plasma membrane [GO:0005886]	Q8NFH5;C9IYQ7;F8WCF5;F8WEL4	Q8NFH5	NUP35
0	3	0	Nucleoporin SEH1	39.648	0	13.3	0	condensed chromosome kinetochore [GO:0000777];cytosol [GO:0005829];GATOR2 complex [GO:0061700];host cell [GO:0043657];lysosomal membrane [GO:0005765];nuclear envelope [GO:0005635];nuclear pore outer ring [GO:0031080];Seh1-associated complex [GO:0035859]	Q96EE3;K7ELV2;K7EPZ5;K7ENI5;K7EP88	Q96EE3;K7ELV2	SEH1L
3	1	2	Nucleoporin-like protein 2	44.871	8.3	2.4	8.3	cytosol [GO:0005829];host cell [GO:0043657];nuclear membrane [GO:0031965];nuclear pore [GO:0005643];nucleoplasm [GO:0005654];nucleus [GO:0005634]	O15504;C9JYA1;B4DT96;F8WC66	O15504;C9JYA1;B4DT96	NUPL2
4	1	3	Nucleoredoxin	48.392	10.6	2.5	10.8	cytosol [GO:0005829];nucleus [GO:0005634]	Q6DKJ4;A0A0G2JQK5;I3L4V6;A0A0C4DGI2	Q6DKJ4	NXN
2	1	1	Nucleoside diphosphate kinase 7	42.491	5.6	2.4	3.2	centrosome [GO:0005813];cytosol [GO:0005829]	Q9Y5B8;E9PNU1;B4DXC8	Q9Y5B8;E9PNU1;B4DXC8	NME7
10	12	9	Nucleoside diphosphate-linked moiety X motif 19, mitochondrial	42.233	42.1	49.1	34.4	cytosol [GO:0005829];peroxisomal matrix [GO:0005782]	A8MXV4	A8MXV4	NUDT19
8	8	8	Nucleosome assembly protein 1-like 1	45.374	35	32.7	42.7	cytoplasm [GO:0005737];melanosome [GO:0042470];membrane [GO:0016020];nucleus [GO:0005634]	P55209;F5H4R6;H0YIV4;F8W0J6;F8VY35;F8VV59;B7Z9C2;F8W020;F8W118;H0YH88;H0YHC3;F8VUX1;F8VRJ2;F8VXI6;F8VVB5;B7Z4K9;E9PKT8	P55209;F5H4R6;H0YIV4;F8W0J6;F8VY35;F8VV59;B7Z9C2;F8W020;F8W118;H0YH88;H0YHC3;F8VUX1;F8VRJ2;F8VXI6;F8VVB5	NAP1L1
3	5	3	Nucleosome assembly protein 1-like 4	42.823	5.9	14.7	11.2	cytoplasm [GO:0005737];nucleus [GO:0005634]	Q99733;A8MXH2;C9J6D1;C9JZI7;E9PNW0;E9PJJ2;E9PS34;E9PNJ7;H0YCI4;E9PKI2;E9PP22	Q99733;A8MXH2;C9J6D1;C9JZI7;E9PNW0;E9PJJ2;E9PS34;E9PNJ7;H0YCI4	NAP1L4
3	0	3	NudC domain-containing protein 3	40.822	9.4	0	9.4	cytoplasm [GO:0005737];cytoplasmic dynein complex [GO:0005868]	Q8IVD9	Q8IVD9	NUDCD3
14	13	13	Obg-like ATPase 1	44.743	48.5	47.5	46.7	centrosome [GO:0005813];cytoplasm [GO:0005737];cytosol [GO:0005829];extracellular exosome [GO:0070062];extracellular region [GO:0005576];membrane [GO:0016020];nucleolus [GO:0005730];platelet alpha granule lumen [GO:0031093]	Q9NTK5;J3KQ32;C9JTK6;C9JCJ9	Q9NTK5;J3KQ32	OLA1
5	6	3	OCIA domain-containing protein 1	27.626	26.1	26.5	13.5	endosome [GO:0005768];membrane [GO:0016020]	Q9NX40;D6RG39;D6RIT9;D6RDI5;D6RA54;D6RC55;D6RDK6;D6RBN5;D6R918;D6RBC5;D6RI08;D6RDK1;D6RIV2;D6R9T5;D6RF07	Q9NX40;D6RG39;D6RIT9;D6RDI5;D6RA54;D6RC55;D6RDK6;D6RBN5;D6R918;D6RBC5	OCIAD1
0	5	2	Origin recognition complex subunit 4	50.377	0	15.1	5.5	cytosol [GO:0005829];nuclear chromosome, telomeric region [GO:0000784];nuclear origin of replication recognition complex [GO:0005664];nucleolus [GO:0005730];nucleoplasm [GO:0005654];nucleus [GO:0005634];origin recognition complex [GO:0000808]	O43929;CON__Q2YDI2	O43929	ORC4
3	4	3	Origin recognition complex subunit 5	50.282	5.7	13.3	9.9	chromatin [GO:0000785];cytosol [GO:0005829];nuclear chromosome, telomeric region [GO:0000784];nuclear origin of replication recognition complex [GO:0005664];nucleoplasm [GO:0005654];nucleus [GO:0005634];origin recognition complex [GO:0000808]	O43913;G3V0H0	O43913	ORC5
21	22	19	Ornithine aminotransferase, mitochondrial;Ornithine aminotransferase, hepatic form;Ornithine aminotransferase, renal form	48.534	66.7	64.7	62.2	cytoplasm [GO:0005737];mitochondrial matrix [GO:0005759];mitochondrion [GO:0005739];nucleoplasm [GO:0005654]	P04181	P04181	OAT
0	4	0	OTU domain-containing protein 6B	33.812	0	27.6	0		Q8N6M0;A0A087X0W9;A0A0C4DH76	Q8N6M0;A0A087X0W9;A0A0C4DH76	OTUD6B
7	10	2	Oxygen-dependent coproporphyrinogen-III oxidase, mitochondrial	50.151	20	25.1	6.4	cytoplasm [GO:0005737];cytosol [GO:0005829];mitochondrial inner membrane [GO:0005743];mitochondrial intermembrane space [GO:0005758];mitochondrion [GO:0005739]	P36551;H0YA22	P36551	CPOX
3	2	3	p21-activated protein kinase-interacting protein 1	43.963	9.9	7.1	10.7	nucleolus [GO:0005730]	Q9NWT1	Q9NWT1	PAK1IP1
13	15	13	Pachytene checkpoint protein 2 homolog	48.55	33.1	41.9	32.6	chromosome [GO:0005694];male germ cell nucleus [GO:0001673];nucleus [GO:0005634]	Q15645;H0YAL2	Q15645	TRIP13
1	2	0	Palmitoyl-protein thioesterase 1	34.193	4.9	10.5	0	axon [GO:0030424];cytosol [GO:0005829];dendrite [GO:0030425];extracellular exosome [GO:0070062];extracellular region [GO:0005576];Golgi apparatus [GO:0005794];intracellular membrane-bounded organelle [GO:0043231];lysosomal lumen [GO:0043202];lysosome [GO:0005764];membrane [GO:0016020];membrane raft [GO:0045121];neuronal cell body [GO:0043025];nucleus [GO:0005634];synaptic vesicle [GO:0008021]	P50897;A0A2C9F2P4;A0A286YFF7;E9PSE5;E9PIA8;Q5T0S4;A0A286YFE3;A0A286YFL8	P50897;A0A2C9F2P4;A0A286YFF7;E9PSE5;E9PIA8;Q5T0S4;A0A286YFE3;A0A286YFL8	PPT1
1	0	1	Pantothenate kinase 2, mitochondrial	62.68	2.5	0	2.5	cytosol [GO:0005829];integral component of membrane [GO:0016021];mitochondrial intermembrane space [GO:0005758];mitochondrion [GO:0005739];nucleus [GO:0005634]	Q9BZ23;A0A2R8YF29;E5RHA5;V9GYZ0	Q9BZ23;A0A2R8YF29;E5RHA5;V9GYZ0	PANK2;PANK3
0	2	0	Parafibromin	60.576	0	3.4	0	Cdc73/Paf1 complex [GO:0016593];cytosol [GO:0005829];nuclear chromosome, telomeric region [GO:0000784];nucleoplasm [GO:0005654];nucleus [GO:0005634]	Q6P1J9;A0A2R8YHB3;A0A3B3IRP5;A0A3B3ISN2;A0A2R8Y640;A0A1B0GUB2	Q6P1J9;A0A2R8YHB3;A0A3B3IRP5;A0A3B3ISN2;A0A2R8Y640;A0A1B0GUB2	CDC73
3	4	2	Paraneoplastic antigen Ma2	41.509	13.5	19.8	5.8	nucleolus [GO:0005730]	Q9UL42	Q9UL42	PNMA2
0	0	2	Paraspeckle component 1	58.743	0	0	7.1	cytoplasm [GO:0005737];fibrillar center [GO:0001650];nuclear matrix [GO:0016363];nuclear speck [GO:0016607];nucleoplasm [GO:0005654];nucleus [GO:0005634];paraspeckles [GO:0042382]	Q8WXF1;X6RDA4	Q8WXF1;X6RDA4	PSPC1
5	4	5	PC4 and SFRS1-interacting protein	60.103	11.3	9.4	11.7	cytosol [GO:0005829];extracellular region [GO:0005576];nuclear chromatin [GO:0000790];nuclear heterochromatin [GO:0005720];nuclear periphery [GO:0034399];nucleoplasm [GO:0005654];nucleus [GO:0005634];transcriptionally active chromatin [GO:0035327]	O75475;Q7Z4V5;Q9Y3E1;H3BPQ6;M0R0J3	O75475	PSIP1
5	5	3	PCI domain-containing protein 2	46.029	14	15.3	8.5	cytoplasm [GO:0005737];nuclear pore nuclear basket [GO:0044615];nucleus [GO:0005634];transcription export complex 2 [GO:0070390]	Q5JVF3	Q5JVF3	PCID2
6	9	1	PDZ and LIM domain protein 1	36.071	31	43.8	4.9	adherens junction [GO:0005912];cytoplasm [GO:0005737];cytoskeleton [GO:0005856];filamentous actin [GO:0031941];focal adhesion [GO:0005925];stress fiber [GO:0001725];transcription regulator complex [GO:0005667];Z disc [GO:0030018]	O00151	O00151	PDLIM1
5	4	3	PDZ domain-containing protein GIPC1	36.049	17.4	17.1	12.3	brush border [GO:0005903];cell cortex [GO:0005938];cytoplasm [GO:0005737];cytoplasmic vesicle [GO:0031410];cytosol [GO:0005829];dendritic shaft [GO:0043198];dendritic spine [GO:0043197];endocytic vesicle [GO:0030139];extracellular exosome [GO:0070062];glutamatergic synapse [GO:0098978];membrane [GO:0016020];Schaffer collateral - CA1 synapse [GO:0098685];synaptic vesicle [GO:0008021];vesicle membr…	O14908;K7EM11;K7ELJ2	O14908;K7EM11	GIPC1
6	4	8	Peptidase M20 domain-containing protein 2	47.776	21.6	15.6	22.9	nucleoplasm [GO:0005654]	Q8IYS1	Q8IYS1	PM20D2
8	8	5	Peptidyl-prolyl cis-trans isomerase D	40.763	29.2	24.9	14.3	cytoplasm [GO:0005737];cytosol [GO:0005829];nucleolus [GO:0005730];nucleoplasm [GO:0005654];nucleus [GO:0005634]	Q08752	Q08752	PPID
0	4	0	Peptidyl-prolyl cis-trans isomerase E;Peptidyl-prolyl cis-trans isomerase	33.43	0	25.2	0	catalytic step 2 spliceosome [GO:0071013];cytoplasm [GO:0005737];cytosol [GO:0005829];extracellular region [GO:0005576];ficolin-1-rich granule lumen [GO:1904813];nuclear speck [GO:0016607];nucleoplasm [GO:0005654];nucleus [GO:0005634];secretory granule lumen [GO:0034774];U2-type catalytic step 2 spliceosome [GO:0071007]	Q9UNP9;E9PKY5;E9PEQ6;E9PIB0;E9PK21	Q9UNP9;E9PKY5;E9PEQ6	PPIE
0	2	0	Peptidyl-prolyl cis-trans isomerase FKBP3	25.177	0	10.3	0	nucleus [GO:0005634]	Q00688;G3V5F2	Q00688;G3V5F2	FKBP3
10	5	12	Peptidyl-prolyl cis-trans isomerase FKBP4;Peptidyl-prolyl cis-trans isomerase FKBP4, N-terminally processed	51.804	31.4	19	38.3	axonal growth cone [GO:0044295];cytoplasm [GO:0005737];cytosol [GO:0005829];extracellular exosome [GO:0070062];microtubule [GO:0005874];mitochondrion [GO:0005739];neuronal cell body [GO:0043025];nucleoplasm [GO:0005654];perinuclear region of cytoplasm [GO:0048471];protein-containing complex [GO:0032991]	Q02790;H0YFG2;F5H1U3;F5H120	Q02790	FKBP4
2	0	9	Peptidyl-prolyl cis-trans isomerase FKBP5;Peptidyl-prolyl cis-trans isomerase FKBP5, N-terminally processed	51.212	6.8	0	25.6	cytoplasm [GO:0005737];cytosol [GO:0005829];extracellular exosome [GO:0070062];membrane [GO:0016020];nucleoplasm [GO:0005654]	Q13451	Q13451	FKBP5
0	0	3	Peptidyl-prolyl cis-trans isomerase FKBP8	44.561	0	0	9.2	cytosol [GO:0005829];endoplasmic reticulum [GO:0005783];integral component of endoplasmic reticulum membrane [GO:0030176];integral component of membrane [GO:0016021];membrane [GO:0016020];mitochondrial membrane [GO:0031966];mitochondrion [GO:0005739];protein-containing complex [GO:0032991]	Q14318;A0A0A0MTJ1;U3KQ64;U3KQI1;M0R2K9	Q14318;A0A0A0MTJ1;U3KQ64	FKBP8
5	4	4	Perilipin-3	47.074	19.4	17.3	15.2	cytoplasm [GO:0005737];cytosol [GO:0005829];endosome [GO:0005768];endosome membrane [GO:0010008];Golgi apparatus [GO:0005794];lipid droplet [GO:0005811];membrane [GO:0016020];transport vesicle [GO:0030133]	O60664;K7ERZ3;K7EL96;K7ER39	O60664;K7ERZ3;K7EL96	PLIN3
2	6	1	Peroxiredoxin-1	22.11	9	26.1	4	cytoplasm [GO:0005737];cytosol [GO:0005829];extracellular exosome [GO:0070062];extracellular space [GO:0005615];melanosome [GO:0042470];nucleus [GO:0005634]	Q06830;A0A0A0MSI0;A0A0A0MRQ5;P32119	Q06830;A0A0A0MSI0;A0A0A0MRQ5	PRDX1
1	7	2	Peroxiredoxin-4	30.54	3	31.4	6.6	cytosol [GO:0005829];endoplasmic reticulum [GO:0005783];extracellular exosome [GO:0070062];extracellular region [GO:0005576];ficolin-1-rich granule lumen [GO:1904813];nucleus [GO:0005634];secretory granule lumen [GO:0034774];smooth endoplasmic reticulum [GO:0005790]	Q13162;H7C3T4;A6NJJ0	Q13162;H7C3T4	PRDX4
2	4	1	Peroxiredoxin-6	25.035	9.4	25.4	4	azurophil granule lumen [GO:0035578];cytoplasm [GO:0005737];cytosol [GO:0005829];extracellular exosome [GO:0070062];extracellular region [GO:0005576];extracellular space [GO:0005615];membrane [GO:0016020];mitochondrion [GO:0005739];nucleus [GO:0005634];perinuclear region of cytoplasm [GO:0048471]	P30041	P30041	PRDX6
1	1	1	Peroxisomal acyl-coenzyme A oxidase 1	74.423	3.6	3.6	1.4	cytosol [GO:0005829];membrane [GO:0016020];peroxisomal matrix [GO:0005782];peroxisomal membrane [GO:0005778];peroxisome [GO:0005777]	Q15067	Q15067	ACOX1
4	11	4	Peroxisomal multifunctional enzyme type 2;(3R)-hydroxyacyl-CoA dehydrogenase;Enoyl-CoA hydratase 2	79.685	10.5	23.8	10.5	cytosol [GO:0005829];membrane [GO:0016020];peroxisomal matrix [GO:0005782];peroxisomal membrane [GO:0005778];peroxisome [GO:0005777]	P51659;E7EPL9;A0A804HK65;A0A2R8YD50;A0A804HKU2;A0A2R8Y7L2;E7ET17;A0A804HIR1;E7ER27;A0A2R8YF45;A0A2R8YDT8;A0A804HKB5;A0A2R8YEG2;A0A804HIG8;A0A804HK88;A0A2R8Y7W2;A0A804HKT2;A0A804HLJ0	P51659;E7EPL9;A0A804HK65;A0A2R8YD50;A0A804HKU2;A0A2R8Y7L2;E7ET17;A0A804HIR1;E7ER27	HSD17B4
2	1	0	Peroxisomal NADH pyrophosphatase NUDT12	52.075	8.7	5.2	0	cytoplasm [GO:0005737];cytosol [GO:0005829];nucleus [GO:0005634];peroxisomal matrix [GO:0005782];peroxisome [GO:0005777]	Q9BQG2	Q9BQG2	NUDT12
6	0	5	PHD finger protein 6	41.29	19.5	0	15.6	condensed chromosome kinetochore [GO:0000777];nucleolus [GO:0005730];nucleoplasm [GO:0005654];nucleus [GO:0005634]	Q8IWS0;Q5JRC6;A0A0D9SGE8	Q8IWS0;Q5JRC6;A0A0D9SGE8	PHF6
2	4	0	Phosducin-like protein 3	27.614	8.4	20.1	0	cytoplasm [GO:0005737];cytosol [GO:0005829];endoplasmic reticulum [GO:0005783];nucleoplasm [GO:0005654];perinuclear region of cytoplasm [GO:0048471];perinucleolar compartment [GO:0097356];protein-containing complex [GO:0032991]	Q9H2J4;C9JST4;H7BZP2	Q9H2J4	PDCL3
1	0	3	Phosphatidylinositol 4-kinase type 2-alpha	54.022	5.2	0	10.4	cytoplasmic vesicle [GO:0031410];cytosol [GO:0005829];dendrite [GO:0030425];endosome [GO:0005768];growing cell tip [GO:0035838];integral component of plasma membrane [GO:0005887];intrinsic component of membrane [GO:0031224];lysosomal membrane [GO:0005765];membrane [GO:0016020];membrane raft [GO:0045121];mitochondrion [GO:0005739];neuron projection [GO:0043005];neuronal cell body [GO:0043025];peri…	Q9BTU6;E9PAM4	Q9BTU6;E9PAM4	PI4K2A
3	1	4	Phosphatidylinositol 5-phosphate 4-kinase type-2 gamma	47.299	11.2	3.3	15.2	autophagosome [GO:0005776];cytosol [GO:0005829];extracellular exosome [GO:0070062];intracellular organelle [GO:0043229];membrane [GO:0016020]	Q8TBX8;F8VNT5;F8VU68;F8VVB2	Q8TBX8;F8VNT5;F8VU68	PIP4K2C
1	1	0	Phosphatidylinositol N-acetylglucosaminyltransferase subunit A	54.126	5.4	5.4	0	endoplasmic reticulum membrane [GO:0005789];glycosylphosphatidylinositol-N-acetylglucosaminyltransferase (GPI-GnT) complex [GO:0000506];integral component of membrane [GO:0016021];membrane [GO:0016020]	P37287;A0A0U1RQM9;B3KUV7;A0A1B0GU19	P37287;A0A0U1RQM9;B3KUV7;A0A1B0GU19	PIGA
1	5	0	Phosphatidylinositol transfer protein alpha isoform	31.806	3.3	21.9	0	cytoplasm [GO:0005737];cytosol [GO:0005829];extracellular exosome [GO:0070062]	Q00169;F5GWE5;I3L4H1;I3L2X8;I3L471;I3L4C0;I3L4U7;I3L459;I3NI10	Q00169;F5GWE5;I3L4H1	PITPNA
3	7	0	Phosphatidylinositol transfer protein beta isoform	31.54	19.6	43.5	0	cytoplasm [GO:0005737];endoplasmic reticulum membrane [GO:0005789];Golgi membrane [GO:0000139]	P48739;A0A0A0MSW4;B3KYB7;B3KYB6;I3L3W1	P48739;A0A0A0MSW4;B3KYB7;B3KYB6	PITPNB
29	30	29	Phosphoglycerate kinase 1	44.614	76.7	78.9	73.9	cytosol [GO:0005829];extracellular exosome [GO:0070062];extracellular space [GO:0005615];membrane [GO:0016020];membrane raft [GO:0045121];nucleus [GO:0005634];sperm fibrous sheath [GO:0035686]	P00558;P07205	P00558	PGK1
3	7	1	Phosphoglycerate mutase 1	28.804	18.1	29.9	5.5	cytoplasm [GO:0005737];cytosol [GO:0005829];extracellular exosome [GO:0070062];extracellular region [GO:0005576];ficolin-1-rich granule lumen [GO:1904813];membrane [GO:0016020];nucleus [GO:0005634];secretory granule lumen [GO:0034774];sperm principal piece [GO:0097228]	P18669;P15259;Q8N0Y7	P18669	PGAM1
2	3	0	Phosphoglycolate phosphatase	34.006	9	12.1	0	cytoplasm [GO:0005737]	A6NDG6	A6NDG6	PGP
5	2	8	Phospholipase D3	54.705	15.9	6.1	16.7	early endosome membrane [GO:0031901];endoplasmic reticulum membrane [GO:0005789];extracellular exosome [GO:0070062];Golgi membrane [GO:0000139];integral component of membrane [GO:0016021];late endosome membrane [GO:0031902];lysosomal lumen [GO:0043202];lysosomal membrane [GO:0005765]	Q8IV08;M0R1F7;M0R3G9;M0R2W7	Q8IV08	PLD3
6	7	7	Phosphoribosyl pyrophosphate synthase-associated protein 1	39.393	23.9	30.1	30.1	cytoplasm [GO:0005737];ribose phosphate diphosphokinase complex [GO:0002189]	Q14558;B4DP31;C9J168;C9JUN4;C9JKT9;C9JNQ3	Q14558;B4DP31;C9J168;C9JUN4	PRPSAP1
8	10	7	Phosphoribosyl pyrophosphate synthase-associated protein 2	40.925	30.9	38.8	26.3	cytoplasm [GO:0005737];ribose phosphate diphosphokinase complex [GO:0002189]	O60256;E7EPA1;C9JJS3;C9K0K7;I3L0S1;C9JDU5;C9JDH0;E7EW35;I3L331;I3L164;I3L4G9;I3L275;I3L1T1;I3L3B8;I3L2J4	O60256;E7EPA1;C9JJS3;C9K0K7;I3L0S1	PRPSAP2
2	1	1	Phosphorylase b kinase gamma catalytic chain, liver/testis isoform	46.442	5.9	3.4	3.4	cytosol [GO:0005829];phosphorylase kinase complex [GO:0005964]	P15735;J3KNN3;H3BP07;H3BTW6;H3BN16	P15735;J3KNN3;H3BP07;H3BTW6	PHKG2
1	1	2	Phosphorylated adapter RNA export protein	44.402	2.8	2.8	4.8	Cajal body [GO:0015030];centrosome [GO:0005813];cytosol [GO:0005829];neuronal cell body [GO:0043025];nucleoplasm [GO:0005654];nucleus [GO:0005634]	Q9H814	Q9H814	PHAX
18	18	16	Phosphoserine aminotransferase	40.422	68.4	68.4	52.2	cytoplasm [GO:0005737];cytosol [GO:0005829];extracellular exosome [GO:0070062]	Q9Y617	Q9Y617	PSAT1
2	2	1	PIH1 domain-containing protein 1	32.363	13.1	13.1	8.3	cytoplasm [GO:0005737];nucleolus [GO:0005730];nucleus [GO:0005634];pre-snoRNP complex [GO:0070761];R2TP complex [GO:0097255];ribonucleoprotein complex [GO:1990904]	Q9NWS0;M0QYA2;M0R0J2;M0R2P8;M0R3A8;M0QYF4;M0R3A4;M0QXD5	Q9NWS0;M0QYA2;M0R0J2;M0R2P8;M0R3A8;M0QYF4;M0R3A4;M0QXD5	PIH1D1
1	0	2	Plasma alpha-L-fucosidase	54.066	2.4	0	6	azurophil granule lumen [GO:0035578];endoplasmic reticulum lumen [GO:0005788];extracellular exosome [GO:0070062];extracellular region [GO:0005576];extracellular space [GO:0005615];lysosome [GO:0005764]	Q9BTY2	Q9BTY2	FUCA2
3	1	8	Plasminogen activator inhibitor 1 RNA-binding protein	44.965	11.3	3.9	25.2	cytoplasm [GO:0005737];cytosol [GO:0005829];extracellular exosome [GO:0070062];membrane [GO:0016020];nucleus [GO:0005634];perinuclear region of cytoplasm [GO:0048471];plasma membrane [GO:0005886]	Q8NC51	Q8NC51	SERBP1
2	4	1	Plastin-2	70.288	4	7.5	1.4	actin cytoskeleton [GO:0015629];actin filament [GO:0005884];actin filament bundle [GO:0032432];cell junction [GO:0030054];cytoplasm [GO:0005737];cytosol [GO:0005829];extracellular exosome [GO:0070062];extracellular space [GO:0005615];filopodium [GO:0030175];focal adhesion [GO:0005925];phagocytic cup [GO:0001891];plasma membrane [GO:0005886];podosome [GO:0002102];ruffle [GO:0001726];ruffle membran…	P13796;Q5TBN3	P13796	LCP1
6	3	4	Plastin-3	70.81	12.7	5.6	9.4	actin filament [GO:0005884];actin filament bundle [GO:0032432];brush border [GO:0005903];cytoplasm [GO:0005737];cytosol [GO:0005829];extracellular exosome [GO:0070062];plasma membrane [GO:0005886];stereocilium [GO:0032420];terminal web [GO:1990357]	P13797;A0A0A0MSQ0;Q14651;H7C4N2;C9JAM8	P13797;A0A0A0MSQ0	PLS3
10	2	12	Platelet-activating factor acetylhydrolase IB subunit alpha	46.637	31.5	6.3	35.1	astral microtubule [GO:0000235];axon cytoplasm [GO:1904115];cell cortex [GO:0005938];cell leading edge [GO:0031252];central region of growth cone [GO:0090724];centrosome [GO:0005813];cytoplasmic microtubule [GO:0005881];cytosol [GO:0005829];extracellular exosome [GO:0070062];kinesin complex [GO:0005871];kinetochore [GO:0000776];microtubule associated complex [GO:0005875];motile cilium [GO:0031514…	P43034;A0A6Q8PFU3;A0A6Q8PG63;A0A6Q8PFT2;I3L3N5;A0A6Q8PH33;I3L495	P43034;A0A6Q8PFU3;A0A6Q8PG63;A0A6Q8PFT2	PAFAH1B1
0	2	0	Pleckstrin homology domain-containing family F member 1	31.194	0	11.8	0	endosome membrane [GO:0010008];lysosomal membrane [GO:0005765];lysosome [GO:0005764];nucleus [GO:0005634];perinuclear region of cytoplasm [GO:0048471]	Q96S99;K7EIX0;K7ELB8	Q96S99;K7EIX0;K7ELB8	PLEKHF1
1	0	5	Pleiotropic regulator 1	57.193	1.6	0	18.9	catalytic step 2 spliceosome [GO:0071013];Cul4-RING E3 ubiquitin ligase complex [GO:0080008];fibrillar center [GO:0001650];nuclear membrane [GO:0031965];nuclear speck [GO:0016607];nucleoplasm [GO:0005654];nucleus [GO:0005634];Prp19 complex [GO:0000974];U2-type catalytic step 2 spliceosome [GO:0071007]	O43660;H0YA24;D6RA26	O43660	PLRG1
2	4	6	Poly [ADP-ribose] polymerase 1	113.08	3.2	5.7	8.5	membrane [GO:0016020];mitochondrion [GO:0005739];nuclear body [GO:0016604];nuclear chromosome, telomeric region [GO:0000784];nuclear envelope [GO:0005635];nucleolus [GO:0005730];nucleoplasm [GO:0005654];nucleus [GO:0005634];protein-containing complex [GO:0032991];protein-DNA complex [GO:0032993];site of DNA damage [GO:0090734];site of double-strand break [GO:0035861];transcription regulator compl…	P09874;A0A7I2V3E1;A0A7I2V625;A0A7I2V5E9	P09874;A0A7I2V3E1;A0A7I2V625;A0A7I2V5E9	PARP1
3	3	4	Poly(ADP-ribose) glycohydrolase ARH3	38.946	10.5	12.9	14.9	mitochondrial matrix [GO:0005759];mitochondrion [GO:0005739];nuclear body [GO:0016604];nucleoplasm [GO:0005654];nucleus [GO:0005634];site of DNA damage [GO:0090734]	Q9NX46	Q9NX46	ADPRHL2
12	13	12	Poly(rC)-binding protein 1	37.497	53.9	64.9	53.9	cytoplasm [GO:0005737];cytoplasmic ribonucleoprotein granule [GO:0036464];cytosol [GO:0005829];extracellular exosome [GO:0070062];membrane [GO:0016020];nuclear speck [GO:0016607];nucleoplasm [GO:0005654];nucleus [GO:0005634]	Q15365;P57723;C9K0A2;F8WC71;C9IZV9;C9J7A9;C9JSA6;C9J5V4;C9JTY5;C9JZY3;C9J0A4	Q15365	PCBP1
13	15	11	Poly(rC)-binding protein 2	38.58	46.8	58.4	37.5	cytoplasm [GO:0005737];cytosol [GO:0005829];extracellular exosome [GO:0070062];focal adhesion [GO:0005925];membrane [GO:0016020];nucleoplasm [GO:0005654];nucleus [GO:0005634]	Q15366;H3BRU6;H3BSS4	Q15366;H3BRU6	PCBP2
2	0	1	Poly(U)-binding-splicing factor PUF60	59.875	6.8	0	3.9	cell junction [GO:0030054];nucleoplasm [GO:0005654];nucleus [GO:0005634]	Q9UHX1;A0A0J9YVR6;E9PQ56;A0A0J9YWM1;H0YEM1;A0A0J9YYL3;A0A0J9YXJ8;A0A0J9YVP6;A0A0J9YXX5;E9PMU7;E9PN18;E9PL19;H0YCP8	Q9UHX1;A0A0J9YVR6;E9PQ56;A0A0J9YWM1;H0YEM1;A0A0J9YYL3;A0A0J9YXJ8;A0A0J9YVP6;A0A0J9YXX5;E9PMU7;E9PN18	PUF60
2	3	3	Polyadenylate-binding protein 1;Polyadenylate-binding protein;Polyadenylate-binding protein 3	70.67	4.2	6.3	5.7	catalytic step 2 spliceosome [GO:0071013];cell leading edge [GO:0031252];cytoplasm [GO:0005737];cytoplasmic ribonucleoprotein granule [GO:0036464];cytoplasmic stress granule [GO:0010494];cytosol [GO:0005829];dendrite [GO:0030425];extracellular exosome [GO:0070062];focal adhesion [GO:0005925];lamellipodium [GO:0030027];membrane [GO:0016020];messenger ribonucleoprotein complex [GO:1990124];nucleus …	P11940;A0A7I2YQ88;H0YAR2;E7EQV3;A0A7I2V649;A0A7I2V4N4;A0A7I2YQE4;E7ERJ7;A0A7I2YQ90;A0A087WTT1;Q9H361;H0YAP2;H0YB86;E5RGH3;A0A6Q8JFT6;H0YC10;H0YB75;A0A6I8PS38;H0YAS6;H0YAS7;B1ANR1;E5RJB9;H0YEQ8;A0A7I2V4V6;Q4VXU2;A0A6I8PLA1	P11940;A0A7I2YQ88;H0YAR2;E7EQV3;A0A7I2V649;A0A7I2V4N4;A0A7I2YQE4;E7ERJ7;A0A7I2YQ90;A0A087WTT1;Q9H361	PABPC1;PABPC3
1	1	3	Polyadenylate-binding protein 2	32.749	5.2	3.6	24.5	cytoplasm [GO:0005737];nuclear inclusion body [GO:0042405];nuclear speck [GO:0016607];nucleoplasm [GO:0005654];nucleus [GO:0005634];ribonucleoprotein complex [GO:1990904]	Q86U42;H0YJH9;B4DEH8;G3V4T2;A0A7I2V383	Q86U42;H0YJH9;B4DEH8;G3V4T2;A0A7I2V383	PABPN1
1	2	2	Polyadenylate-binding protein 4;Polyadenylate-binding protein	70.782	2.3	4.8	4.2	cytoplasm [GO:0005737];cytoplasmic stress granule [GO:0010494];cytosol [GO:0005829];nucleus [GO:0005634];ribonucleoprotein complex [GO:1990904]	Q13310;H0Y5F5;A0A7I2V598;A0A7I2V5W9;A0A7I2V4L7;B1ANR0;H0YEU6	Q13310;H0Y5F5;A0A7I2V598;A0A7I2V5W9;A0A7I2V4L7;B1ANR0;H0YEU6	PABPC4
4	3	4	Polyadenylate-binding protein-interacting protein 1	53.524	14	8.8	14	cytoplasm [GO:0005737];cytosol [GO:0005829]	Q9H074;D6REB4;D6R9H8	Q9H074;D6REB4	PAIP1
0	2	0	Polyglutamine-binding protein 1	30.472	0	21.9	0	cytoplasm [GO:0005737];cytoplasmic stress granule [GO:0010494];cytosol [GO:0005829];neuronal ribonucleoprotein granule [GO:0071598];nuclear body [GO:0016604];nuclear speck [GO:0016607];nucleoplasm [GO:0005654];nucleus [GO:0005634]	O60828;H7C053;A0A5H1ZRR1	O60828;H7C053;A0A5H1ZRR1	PQBP1
6	11	1	Polymerase delta-interacting protein 2	42.033	20.7	40.5	3.3	mitochondrial matrix [GO:0005759];mitochondrial nucleoid [GO:0042645];mitochondrion [GO:0005739];nucleus [GO:0005634]	Q9Y2S7;B4DEM9	Q9Y2S7;B4DEM9	POLDIP2
7	6	9	Polymerase delta-interacting protein 3	46.089	24.2	20.4	31.4	cytoplasm [GO:0005737];cytoplasmic ribonucleoprotein granule [GO:0036464];cytosol [GO:0005829];nuclear speck [GO:0016607];nucleoplasm [GO:0005654]	Q9BY77;F6VRR5;F8WCX5;Q8WUT1;Q6R954;F8WEE2	Q9BY77;F6VRR5;F8WCX5	POLDIP3
6	8	11	Polypyrimidine tract-binding protein 1	57.221	20.5	25.2	29	extracellular exosome [GO:0070062];membrane [GO:0016020];nucleolus [GO:0005730];nucleoplasm [GO:0005654];nucleus [GO:0005634]	P26599;A0A0U1RRM4;A6NLN1;A0A7I2V621;A0A7I2V4H6;A0A6Q8PEX4;K7EKJ7;K7EK45;A0A0D9SF20;A0A087WU68;K7ELW5;K7ES59;A0A087WUW5;X6R242	P26599;A0A0U1RRM4;A6NLN1;A0A7I2V621;A0A7I2V4H6;A0A6Q8PEX4	PTBP1
0	3	3	Polypyrimidine tract-binding protein 3	59.689	0	10.9	9.4	nucleus [GO:0005634]	O95758	O95758	PTBP3
5	4	5	Polyubiquitin-C;Ubiquitin;Polyubiquitin-B;Ubiquitin;Ubiquitin-60S ribosomal protein L40;Ubiquitin;60S ribosomal protein L40;Ubiquitin-40S ribosomal protein S27a;Ubiquitin;40S ribosomal protein S27a	77.038	61.8	61.8	61.8	cytoplasm [GO:0005737];cytosol [GO:0005829];cytosolic large ribosomal subunit [GO:0022625];cytosolic small ribosomal subunit [GO:0022627];endocytic vesicle membrane [GO:0030666];endoplasmic reticulum [GO:0005783];endoplasmic reticulum membrane [GO:0005789];endosome membrane [GO:0010008];extracellular exosome [GO:0070062];extracellular space [GO:0005615];host cell [GO:0043657];lysosomal membrane […	P0CG48;F5H6Q2;F5H388;B4DV12;F5H265;J3QKN0;P0CG47;F5GYU3;Q5PY61;F5H747;J3QTR3;J3QS39;Q96C32;F5H2Z3;P62987;P62979;F5GXK7;M0R2S1;A0A2R8Y422;M0R1M6;M0R1V7;F5GZ39;J3QSA3	P0CG48;F5H6Q2;F5H388;B4DV12;F5H265;J3QKN0;P0CG47;F5GYU3;Q5PY61;F5H747;J3QTR3;J3QS39;Q96C32;F5H2Z3;P62987;P62979;F5GXK7;M0R2S1;A0A2R8Y422;M0R1M6;M0R1V7;F5GZ39;J3QSA3	UBC;UBB;RPS27A;UBA52
4	7	3	Porphobilinogen deaminase	39.33	12.5	27.1	15.5	cytoplasm [GO:0005737];cytosol [GO:0005829]	P08397;F5H345;A0A3B3IRR1;A0A3F2YNY7;F5GY90;F5H0P4;F5H226;A0A3B3IU56;A0A1W2PNU5;A0A3B3IU34;F5H4W5;F5H4X2	P08397;F5H345;A0A3B3IRR1;A0A3F2YNY7;F5GY90;F5H0P4;F5H226;A0A3B3IU56;A0A1W2PNU5;A0A3B3IU34	HMBS
11	10	11	POTE ankyrin domain family member E;POTE ankyrin domain family member F;POTE ankyrin domain family member I	121.36	10.5	9.8	10.5	actin filament [GO:0005884];blood microparticle [GO:0072562];cell cortex [GO:0005938];cytosol [GO:0005829];extracellular exosome [GO:0070062];extracellular region [GO:0005576];extracellular space [GO:0005615]	Q6S8J3;A5A3E0;P0CG38;Q9BYX7	Q6S8J3;A5A3E0;P0CG38	POTEE;POTEF;POTEI
11	4	14	Pre-mRNA-processing factor 19	55.18	31.9	14.1	47	catalytic step 2 spliceosome [GO:0071013];cytoplasm [GO:0005737];lipid droplet [GO:0005811];membrane [GO:0016020];nuclear speck [GO:0016607];nucleoplasm [GO:0005654];nucleus [GO:0005634];Prp19 complex [GO:0000974];site of double-strand break [GO:0035861];spindle [GO:0005819];spliceosomal complex [GO:0005681];U2-type catalytic step 1 spliceosome [GO:0071006];U2-type catalytic step 2 spliceosome [G…	Q9UMS4;F5GY56;H0YGF3;F5H2I0;H0YGZ5	Q9UMS4	PRPF19
1	3	0	Pre-mRNA-processing-splicing factor 8	273.6	0.9	2.1	0	catalytic step 2 spliceosome [GO:0071013];membrane [GO:0016020];nuclear speck [GO:0016607];nucleoplasm [GO:0005654];nucleus [GO:0005634];spliceosomal complex [GO:0005681];U2-type catalytic step 1 spliceosome [GO:0071006];U2-type catalytic step 2 spliceosome [GO:0071007];U2-type precatalytic spliceosome [GO:0071005];U4/U6 x U5 tri-snRNP complex [GO:0046540];U5 snRNP [GO:0005682]	Q6P2Q9;I3L0J9	Q6P2Q9;I3L0J9	PRPF8
5	5	3	Pre-mRNA-splicing factor 38A	37.476	15.1	17.9	9.6	nuclear membrane [GO:0031965];nucleoplasm [GO:0005654];nucleus [GO:0005634];precatalytic spliceosome [GO:0071011];U2-type precatalytic spliceosome [GO:0071005]	Q8NAV1	Q8NAV1	PRPF38A
1	1	1	Pre-mRNA-splicing factor ISY1 homolog	32.992	6.7	6.7	6.7	catalytic step 2 spliceosome [GO:0071013];nucleoplasm [GO:0005654];nucleus [GO:0005634];post-mRNA release spliceosomal complex [GO:0071014];post-spliceosomal complex [GO:0071020];Prp19 complex [GO:0000974];U2-type catalytic step 1 spliceosome [GO:0071006]	Q9ULR0;D6RC18;A8MVI5	Q9ULR0;D6RC18;A8MVI5	ISY1
2	0	4	Pre-mRNA-splicing factor RBM22	46.895	5	0	10.2	catalytic step 2 spliceosome [GO:0071013];cytoplasm [GO:0005737];nucleoplasm [GO:0005654];nucleus [GO:0005634];Prp19 complex [GO:0000974];U2-type catalytic step 1 spliceosome [GO:0071006];U2-type catalytic step 2 spliceosome [GO:0071007]	Q9NW64;E5RJW4	Q9NW64	RBM22
2	2	2	PRKC apoptosis WT1 regulator protein	36.567	12.6	12.6	11.5	actin cytoskeleton [GO:0015629];cytoplasm [GO:0005737];nuclear chromatin [GO:0000790];nucleus [GO:0005634];plasma membrane [GO:0005886]	Q96IZ0;A0A0B4J260;F8W1M8;H0YI16	Q96IZ0	PAWR
2	0	3	Probable 28S rRNA (cytosine-C(5))-methyltransferase	46.691	6.5	0	11	nucleolus [GO:0005730];nucleoplasm [GO:0005654]	Q96P11	Q96P11	NSUN5
1	2	2	Probable ATP-dependent RNA helicase DDX17	80.272	1.8	3.4	3.4	cytoplasm [GO:0005737];cytosol [GO:0005829];membrane [GO:0016020];nuclear speck [GO:0016607];nucleolus [GO:0005730];nucleoplasm [GO:0005654];nucleus [GO:0005634];ribonucleoprotein complex [GO:1990904]	Q92841;A0A1X7SBZ2;A0A5H1ZRQ2;A0A0U1RQJ0	Q92841;A0A1X7SBZ2;A0A5H1ZRQ2	DDX17
11	9	9	Probable ATP-dependent RNA helicase DDX47	50.646	33.8	27.3	29.5	membrane [GO:0016020];nucleolus [GO:0005730];nucleoplasm [GO:0005654];nucleus [GO:0005634]	Q9H0S4;F5H1N9	Q9H0S4	DDX47
2	1	5	Probable ATP-dependent RNA helicase DDX49	54.226	9.3	5.8	18.4	nucleoplasm [GO:0005654];nucleus [GO:0005634]	Q9Y6V7;M0R1S3;M0QZC0;M0R0K1;M0QXD4	Q9Y6V7;M0R1S3;M0QZC0;M0R0K1	DDX49
4	4	5	Probable ATP-dependent RNA helicase DDX5	69.147	7	7.8	9	catalytic step 2 spliceosome [GO:0071013];cytoplasm [GO:0005737];extracellular exosome [GO:0070062];membrane [GO:0016020];nucleolus [GO:0005730];nucleoplasm [GO:0005654];nucleus [GO:0005634];ribonucleoprotein complex [GO:1990904];spliceosomal complex [GO:0005681]	P17844;A0A0G2JLI4;J3KTA4;A0A7I2V5F5;A0A7I2V507;A0A7I2V2S0;J3KRZ1;J3QSF1;J3QRQ7	P17844;A0A0G2JLI4;J3KTA4;A0A7I2V5F5;A0A7I2V507;A0A7I2V2S0;J3KRZ1	DDX5
9	1	11	Probable ATP-dependent RNA helicase DDX6	54.416	23.4	2.3	25.9	adherens junction [GO:0005912];chromatoid body [GO:0033391];concave side of sperm head [GO:0061830];cytoplasm [GO:0005737];cytoplasmic ribonucleoprotein granule [GO:0036464];cytoplasmic stress granule [GO:0010494];cytosol [GO:0005829];heterochromatin [GO:0000792];membrane [GO:0016020];mitochondrion [GO:0005739];nucleolus [GO:0005730];nucleus [GO:0005634];outer dense fiber [GO:0001520];P-body [GO:…	P26196;Q8IV96	P26196	DDX6
0	0	2	Probable cysteine--tRNA ligase, mitochondrial	62.223	0	0	3.4	cytoplasm [GO:0005737];mitochondrial matrix [GO:0005759]	Q9HA77;H0YFF0;A0A087WWV1;H0YFV1;F5H623	Q9HA77;H0YFF0	CARS2
7	8	7	Probable cytosolic iron-sulfur protein assembly protein CIAO1	37.84	34.8	41.6	34.8	CIA complex [GO:0097361];cytoplasm [GO:0005737];MMXD complex [GO:0071817]	O76071	O76071	CIAO1
0	3	0	Probable dimethyladenosine transferase	35.236	0	16	0	cytosol [GO:0005829];mitochondrial matrix [GO:0005759];nucleolus [GO:0005730];nucleoplasm [GO:0005654]	Q9UNQ2;B4DRY2;A0A0C4DGB1;A0A7P0Z4I0;A0A7P0T9Y7;A0A494C0G7;D6RCL3;A0A7P0T9J1	Q9UNQ2;B4DRY2;A0A0C4DGB1;A0A7P0Z4I0;A0A7P0T9Y7;A0A494C0G7;D6RCL3;A0A7P0T9J1	DIMT1
3	2	5	Probable E3 ubiquitin-protein ligase makorin-2	46.94	9.9	7.5	18.5		Q9H000;A0A7I2YQI0;C9J494;A0A7I2V5D2;A0A7I2V422	Q9H000;A0A7I2YQI0;C9J494;A0A7I2V5D2	MKRN2
3	1	2	Probable glutamate--tRNA ligase, mitochondrial	58.688	6.7	1.9	4.8	mitochondrial matrix [GO:0005759];mitochondrion [GO:0005739]	Q5JPH6;H3BTB7	Q5JPH6;H3BTB7	EARS2
9	7	10	Probable histidine--tRNA ligase, mitochondrial	56.888	18.4	20.2	24.9	cytoplasm [GO:0005737];cytosol [GO:0005829];mitochondrial matrix [GO:0005759];mitochondrion [GO:0005739]	P49590;A0A2R8Y6I1;A0A2R8Y5P7;A0A2R8Y3N3;B4DQ67;D6RB22;D6RJE6	P49590;A0A2R8Y6I1;A0A2R8Y5P7;A0A2R8Y3N3;B4DQ67;D6RB22;D6RJE6	HARS2
8	7	9	Probable rRNA-processing protein EBP2	34.852	23.9	26.5	29.1	nuclear periphery [GO:0034399];nucleolus [GO:0005730];preribosome, large subunit precursor [GO:0030687]	Q99848;H7C2Q8	Q99848;H7C2Q8	EBNA1BP2
4	2	6	Probable serine carboxypeptidase CPVL	54.163	9.9	5	15.5	extracellular exosome [GO:0070062]	Q9H3G5;H7C0X5;C9JLV0;H7C218;C9J6L4;C9JI22	Q9H3G5	CPVL
0	3	0	Probable tRNA N6-adenosine threonylcarbamoyltransferase	36.426	0	15.8	0	cytoplasm [GO:0005737];EKC/KEOPS complex [GO:0000408];nuclear speck [GO:0016607];nucleoplasm [GO:0005654];nucleus [GO:0005634];plasma membrane [GO:0005886]	Q9NPF4;G3V445	Q9NPF4	OSGEP
3	3	2	Probable tRNA pseudouridine synthase 1	37.252	10.6	13.2	7.2	cytosol [GO:0005829];mitochondrion [GO:0005739];nucleus [GO:0005634]	Q8WWH5	Q8WWH5	TRUB1
1	0	1	Programmed cell death protein 2	38.592	4.7	0	4.7	cytoplasm [GO:0005737];extracellular exosome [GO:0070062];nucleus [GO:0005634]	Q16342;F5H4V9	Q16342;F5H4V9	PDCD2
5	6	5	Programmed cell death protein 2-like	39.416	16.8	25.1	23.7	cytoplasm [GO:0005737];membrane [GO:0016020]	Q9BRP1;U3KQA4	Q9BRP1	PDCD2L
1	4	1	Prohibitin	29.804	4.4	22.1	4.4	cell surface [GO:0009986];cytoplasm [GO:0005737];early endosome [GO:0005769];extracellular exosome [GO:0070062];extrinsic component of mitochondrial outer membrane [GO:0031315];glutamatergic synapse [GO:0098978];integral component of plasma membrane [GO:0005887];membrane [GO:0016020];mitochondrial crista [GO:0030061];mitochondrial inner membrane [GO:0005743];mitochondrial prohibitin complex [GO:0…	P35232;C9JZ20;C9JW96;E7ESE2;E9PCW0	P35232;C9JZ20;C9JW96;E7ESE2;E9PCW0	PHB
7	14	3	Prohibitin-2	33.296	28.1	54.8	11.4	axon [GO:0030424];cell periphery [GO:0071944];cell surface [GO:0009986];cytoplasm [GO:0005737];GABA-ergic synapse [GO:0098982];glutamatergic synapse [GO:0098978];mitochondrial inner membrane [GO:0005743];mitochondrial outer membrane [GO:0005741];mitochondrial prohibitin complex [GO:0035632];mitochondrion [GO:0005739];nuclear matrix [GO:0016363];nucleus [GO:0005634];plasma membrane [GO:0005886];po…	Q99623;F5GY37;J3KPX7;A0A7I2V5F0;F5H3X6;F5GWA7;F5H0C5;F5H2D2;A0A3G2KQ93;U3KPZ5	Q99623;F5GY37;J3KPX7;A0A7I2V5F0;F5H3X6;F5GWA7	PHB2
4	3	4	Prolactin regulatory element-binding protein	45.468	18.2	15.3	18.7	endoplasmic reticulum exit site [GO:0070971];endoplasmic reticulum membrane [GO:0005789];Golgi membrane [GO:0000139];integral component of endoplasmic reticulum membrane [GO:0030176];integral component of membrane [GO:0016021];membrane [GO:0016020];nucleus [GO:0005634]	Q9HCU5;B5MC98;H7C2N7;H7C0W3;F8WCS5	Q9HCU5;B5MC98	PREB
11	15	6	Proliferating cell nuclear antigen	28.768	50.6	83.1	33	centrosome [GO:0005813];chromatin [GO:0000785];cyclin-dependent protein kinase holoenzyme complex [GO:0000307];extracellular exosome [GO:0070062];nuclear body [GO:0016604];nuclear chromosome, telomeric region [GO:0000784];nuclear lamina [GO:0005652];nuclear replication fork [GO:0043596];nucleoplasm [GO:0005654];nucleus [GO:0005634];PCNA complex [GO:0043626];PCNA-p21 complex [GO:0070557];replicati…	P12004	P12004	PCNA
23	23	23	Proliferation-associated protein 2G4	43.786	66.8	64.7	62.4	azurophil granule lumen [GO:0035578];cytoplasm [GO:0005737];extracellular exosome [GO:0070062];extracellular region [GO:0005576];membrane [GO:0016020];nucleolus [GO:0005730];nucleus [GO:0005634]	Q9UQ80;F8VR77;F8W0A3;H0YIN7;F8VZ69	Q9UQ80;F8VR77	PA2G4
2	2	1	Proline-rich AKT1 substrate 1	27.383	11.7	11.7	7	cytoplasm [GO:0005737];cytosol [GO:0005829];nucleoplasm [GO:0005654];protein-containing complex [GO:0032991]	Q96B36;M0R2V8;H9KV91	Q96B36	AKT1S1
3	3	2	Proteasomal ATPase-associated factor 1	42.19	8.9	9.2	5.4	integral component of membrane [GO:0016021];proteasome complex [GO:0000502]	Q9BRP4;F5H0C4;F5H103;F5H3I1;F5H3E9;F5H0F7;H0YGB1;F5H5D4	Q9BRP4;F5H0C4;F5H103;F5H3I1;F5H3E9;F5H0F7	PAAF1
4	4	5	Proteasomal ubiquitin receptor ADRM1	42.153	12.5	12.5	14.7	cytoplasm [GO:0005737];cytosol [GO:0005829];nucleoplasm [GO:0005654];nucleus [GO:0005634];plasma membrane [GO:0005886];proteasome complex [GO:0000502];proteasome regulatory particle, lid subcomplex [GO:0008541]	Q16186;A0A087WX59;A0A087WUX6	Q16186	ADRM1
0	2	0	Proteasome activator complex subunit 3	29.506	0	11.8	0	cytoplasm [GO:0005737];cytosol [GO:0005829];membrane [GO:0016020];nucleoplasm [GO:0005654];nucleus [GO:0005634];proteasome activator complex [GO:0008537];proteasome complex [GO:0000502]	P61289;A0A087WTV2;K7ENH2;K9J957;B7Z8D3;B3KQ25;K7ESG5	P61289;A0A087WTV2;K7ENH2;K9J957;B7Z8D3;B3KQ25;K7ESG5	PSME3
1	3	0	Proteasome assembly chaperone 1	32.854	3.5	18.4	0	chaperone complex [GO:0101031];cytoplasm [GO:0005737];cytosol [GO:0005829];endoplasmic reticulum [GO:0005783];Golgi apparatus [GO:0005794];nucleoplasm [GO:0005654];nucleus [GO:0005634]	O95456;F8WBH7	O95456	PSMG1
1	5	1	Proteasome inhibitor PI31 subunit	29.816	6.3	35.8	6.3	cytoplasm [GO:0005737];cytosol [GO:0005829];endoplasmic reticulum [GO:0005783];membrane [GO:0016020];nucleoplasm [GO:0005654];perinuclear region of cytoplasm [GO:0048471];proteasome core complex [GO:0005839]	Q92530;Q5QPM7;Q5QPM9;F5H4Z3;H0Y555	Q92530;Q5QPM7;Q5QPM9	PSMF1
0	3	1	Proteasome subunit alpha type-1;Proteasome subunit alpha type	29.555	0	12.9	5.7	centrosome [GO:0005813];cytoplasm [GO:0005737];cytosol [GO:0005829];extracellular exosome [GO:0070062];integral component of membrane [GO:0016021];nucleoplasm [GO:0005654];nucleus [GO:0005634];polysome [GO:0005844];proteasome complex [GO:0000502];proteasome core complex [GO:0005839];proteasome core complex, alpha-subunit complex [GO:0019773]	P25786;B4DEV8;F5GX11	P25786;B4DEV8;F5GX11	PSMA1
1	3	0	Proteasome subunit alpha type-4;Proteasome subunit alpha type;Proteasome subunit beta type	29.483	3.8	17.6	0	cytoplasm [GO:0005737];cytosol [GO:0005829];extracellular exosome [GO:0070062];intracellular membrane-bounded organelle [GO:0043231];nucleoplasm [GO:0005654];nucleus [GO:0005634];P-body [GO:0000932];proteasome complex [GO:0000502];proteasome core complex [GO:0005839];proteasome core complex, alpha-subunit complex [GO:0019773]	P25789;H0YLC2;H0YKT8;H0YMA1;H0YMZ1;H0YN18;H0YL69;H0YMV3;H0YKS0;H0YMI6;H0YLS6	P25789;H0YLC2;H0YKT8;H0YMA1;H0YMZ1;H0YN18;H0YL69;H0YMV3;H0YKS0;H0YMI6	PSMA4
6	7	4	Protein AAR2 homolog	43.472	23.2	27.9	14.8	spliceosomal complex [GO:0005681]	Q9Y312;A0A7P0T8J7;A2A2Q9;A0A7P0TA70	Q9Y312;A0A7P0T8J7;A2A2Q9;A0A7P0TA70	AAR2
20	20	20	Protein arginine N-methyltransferase 1	42.461	54.7	58.5	59.6	anchored component of the cytoplasmic side of the plasma membrane [GO:0098753];cytoplasm [GO:0005737];cytosol [GO:0005829];methylosome [GO:0034709];nucleoplasm [GO:0005654];nucleus [GO:0005634];plasma membrane [GO:0005886]	Q99873;E9PKG1;E9PIX6;E9PQ98;H0YDE4;E9PNR9;Q9NR22;E9PMW9	Q99873;E9PKG1;E9PIX6;E9PQ98	PRMT1
0	0	2	Protein arginine N-methyltransferase 5;Protein arginine N-methyltransferase 5, N-terminally processed	72.683	0	0	3.5	cytoplasm [GO:0005737];cytosol [GO:0005829];Golgi apparatus [GO:0005794];histone methyltransferase complex [GO:0035097];methylosome [GO:0034709];nucleoplasm [GO:0005654];nucleus [GO:0005634]	O14744;G3V5L5;G3V580;G3V2L6;H0YJX6	O14744;G3V5L5;G3V580;G3V2L6;H0YJX6	PRMT5
1	2	1	Protein CDV3 homolog	27.335	8.9	21.3	8.9	cytoplasm [GO:0005737];cytosol [GO:0005829];plasma membrane [GO:0005886]	Q9UKY7;D6R9V8;D6RFH2;H0Y8K3;D6RAV0;D6RDN0	Q9UKY7;D6R9V8;D6RFH2;H0Y8K3	CDV3
7	4	7	Protein DDI1 homolog 2	44.522	26.3	14	31.3	chromosome [GO:0005694];cytosol [GO:0005829];nucleoplasm [GO:0005654]	Q5TDH0;H0YII4;H0YI90	Q5TDH0	DDI2
9	6	11	Protein DEK	42.674	27.5	17.3	32.8	contractile fiber [GO:0043292];nucleoplasm [GO:0005654];nucleus [GO:0005634]	P35659;H0Y993;A0A494C028;B4DFG0;H0Y8X0;A0A494C198;D6RDA2;D6R9L5	P35659;H0Y993;A0A494C028;B4DFG0;H0Y8X0;A0A494C198;D6RDA2	DEK
10	12	21	Protein disulfide-isomerase	57.116	29.9	33.3	50	cytoskeleton [GO:0005856];cytosol [GO:0005829];endoplasmic reticulum [GO:0005783];endoplasmic reticulum chaperone complex [GO:0034663];endoplasmic reticulum lumen [GO:0005788];endoplasmic reticulum-Golgi intermediate compartment [GO:0005793];external side of plasma membrane [GO:0009897];extracellular exosome [GO:0070062];extracellular region [GO:0005576];focal adhesion [GO:0005925];lamellipodium …	P07237;A0A7P0TA71;A0A7P0TA35;A0A7P0TB26;I3L4M2;A0A7P0T8X1;A0A7P0TA97;A0A7P0T9K9;A0A7P0T8J3;I3L3P5;A0A7P0T9U6;A0A7P0T8C0;I3L0S0;H7BZ94;A0A7P0T9D6;H0Y3Z3;I3L514;A0A7P0Z4S2;A0A7P0Z4J0;A0A7P0TAX9;B3KTQ9;A0A7P0T9S9;I3L3U6;A0A7P0Z476;A0A7P0TBP8;I3NI03;I3L1Y5;A0A7P0T9E3;A0A7P0T940;A0A7P0Z4B2;A0A7P0TBA3;A0A7P0Z4F8	P07237;A0A7P0TA71;A0A7P0TA35;A0A7P0TB26;I3L4M2;A0A7P0T8X1;A0A7P0TA97;A0A7P0T9K9;A0A7P0T8J3;I3L3P5;A0A7P0T9U6;A0A7P0T8C0;I3L0S0;H7BZ94;A0A7P0T9D6;H0Y3Z3;I3L514;A0A7P0Z4S2;A0A7P0Z4J0	P4HB
21	8	28	Protein disulfide-isomerase A3	56.782	45.3	19.4	55.6	cell surface [GO:0009986];endoplasmic reticulum [GO:0005783];endoplasmic reticulum lumen [GO:0005788];extracellular exosome [GO:0070062];extracellular space [GO:0005615];focal adhesion [GO:0005925];melanosome [GO:0042470];MHC class I peptide loading complex [GO:0042824];nucleus [GO:0005634];phagocytic vesicle [GO:0045335];recycling endosome membrane [GO:0055038]	P30101	P30101	PDIA3
2	2	3	Protein disulfide-isomerase A4	72.932	4.7	5	6.5	cell surface [GO:0009986];endoplasmic reticulum [GO:0005783];endoplasmic reticulum lumen [GO:0005788];extracellular space [GO:0005615];melanosome [GO:0042470]	P13667;A0A499FI48	P13667;A0A499FI48	PDIA4
14	14	13	Protein disulfide-isomerase A6	48.121	42.7	41.4	38.9	cytosol [GO:0005829];endoplasmic reticulum [GO:0005783];endoplasmic reticulum chaperone complex [GO:0034663];endoplasmic reticulum lumen [GO:0005788];endoplasmic reticulum membrane [GO:0005789];endoplasmic reticulum-Golgi intermediate compartment [GO:0005793];extracellular exosome [GO:0070062];extracellular space [GO:0005615];melanosome [GO:0042470];plasma membrane [GO:0005886]	Q15084	Q15084	PDIA6
0	0	3	Protein ERGIC-53	57.548	0	0	7.8	collagen-containing extracellular matrix [GO:0062023];COPII-coated ER to Golgi transport vesicle [GO:0030134];cytosol [GO:0005829];endoplasmic reticulum [GO:0005783];endoplasmic reticulum membrane [GO:0005789];endoplasmic reticulum-Golgi intermediate compartment [GO:0005793];endoplasmic reticulum-Golgi intermediate compartment membrane [GO:0033116];ER to Golgi transport vesicle membrane [GO:00125…	P49257	P49257	LMAN1
2	2	1	Protein FAM45A;Protein FAM45B	40.513	8.4	5.3	5.3	late endosome [GO:0005770]	Q8TCE6;Q6NSW5;A0A3B3IRE4	Q8TCE6;Q6NSW5;A0A3B3IRE4	FAM45A;FAM45B
0	4	0	Protein FAM49B	36.748	0	19.1	0	cilium [GO:0005929];extracellular exosome [GO:0070062];extracellular region [GO:0005576];membrane [GO:0016020];mitochondrion [GO:0005739];platelet alpha granule lumen [GO:0031093]	Q9NUQ9;E5RI16;E5RJE1;E5RIR8;E5RJL8;A0A1W2PRQ0;E5RK61;E5RFS4;E5RHU5;E5RGI7;A0A087X178	Q9NUQ9;E5RI16;E5RJE1;E5RIR8;E5RJL8;A0A1W2PRQ0	FAM49B
4	3	5	Protein FAM50A;Protein FAM50B	40.241	14.7	12.7	18.6	nucleoplasm [GO:0005654];nucleus [GO:0005634]	Q14320;B0S8I6;Q9Y247	Q14320;B0S8I6;Q9Y247	FAM50A;FAM50B
1	1	3	Protein FAM98A	55.272	3.7	3.7	9.3	tRNA-splicing ligase complex [GO:0072669]	Q8NCA5;E9PH82	Q8NCA5;E9PH82	FAM98A
6	8	8	Protein FAM98B	45.547	20.8	25.4	28.4	cytoplasm [GO:0005737];intracellular membrane-bounded organelle [GO:0043231];nucleoplasm [GO:0005654];nucleus [GO:0005634];tRNA-splicing ligase complex [GO:0072669]	Q52LJ0;H0YNA1	Q52LJ0	FAM98B
0	3	0	Protein FAM98C	37.329	0	14	0	tRNA-splicing ligase complex [GO:0072669]	Q17RN3;K7EQT7;K7EQL1	Q17RN3;K7EQT7	FAM98C
0	2	0	Protein farnesyltransferase subunit beta	48.773	0	13.7	0	cytosol [GO:0005829];microtubule associated complex [GO:0005875];protein farnesyltransferase complex [GO:0005965]	P49356;B4DL54	P49356;B4DL54	FNTB;CHURC1-FNTB
9	9	6	Protein farnesyltransferase/geranylgeranyltransferase type-1 subunit alpha	44.408	30.3	31.1	18.2	CAAX-protein geranylgeranyltransferase complex [GO:0005953];cytoplasm [GO:0005737];cytosol [GO:0005829];microtubule associated complex [GO:0005875];plasma membrane [GO:0005886];protein farnesyltransferase complex [GO:0005965]	P49354;E9PQP6;B3KVN2;H0YCW1;E9PPM9	P49354;E9PQP6;B3KVN2	FNTA
1	1	0	Protein FRA10AC1	37.548	3.8	4.1	0	nucleus [GO:0005634]	Q70Z53	Q70Z53	FRA10AC1
5	2	5	Protein HGH1 homolog	42.129	12.8	5.9	20		Q9BTY7;E9PIX0	Q9BTY7	HGH1
0	4	0	Protein KTI12 homolog	38.615	0	20.6	0	Elongator holoenzyme complex [GO:0033588]	Q96EK9;A0A3B3IU88	Q96EK9	KTI12
0	2	0	Protein lin-28 homolog B	27.083	0	12.4	0	cytosol [GO:0005829];nucleolus [GO:0005730];nucleoplasm [GO:0005654]	Q6ZN17;A0A1B0GTK2;A0A1B0GVD3	Q6ZN17;A0A1B0GTK2;A0A1B0GVD3	LIN28B
4	3	6	Protein MAK16 homolog	35.368	17.3	16	25	intracellular membrane-bounded organelle [GO:0043231];nucleolus [GO:0005730];preribosome, large subunit precursor [GO:0030687]	Q9BXY0;H0YBV6	Q9BXY0;H0YBV6	MAK16
4	5	4	Protein NDRG1	42.835	17.8	22.6	15.5	adherens junction [GO:0005912];centrosome [GO:0005813];cytoplasm [GO:0005737];cytosol [GO:0005829];extracellular exosome [GO:0070062];glutamatergic synapse [GO:0098978];microtubule [GO:0005874];microtubule cytoskeleton [GO:0015630];nucleus [GO:0005634];perinuclear region of cytoplasm [GO:0048471];plasma membrane [GO:0005886];recycling endosome membrane [GO:0055038]	Q92597;A0A7I2ST14;E7ESM1;E5RJY1;E5RIM2;E5RIV1;E5RGM5;E5RIR1;E5RK17;E5RH82;A0A6Q8PHF2;A0A6Q8PGJ1;A0A6Q8PF16;A0A6Q8PHI0;E5RG99;E5RJ98;A0A6Q8PF71;A0A6Q8PGD3;A0A6Q8PFR8;E5RI76	Q92597;A0A7I2ST14;E7ESM1	NDRG1
2	5	1	Protein NDRG3	41.408	8.5	21.1	5.9	cytoplasm [GO:0005737];extracellular exosome [GO:0070062]	Q9UGV2;F8WBF9;Q5TH30;Q5TH29	Q9UGV2;F8WBF9;Q5TH30	NDRG3
1	1	2	Protein Njmu-R1	44.621	2	3	6.1	cytoplasmic vesicle [GO:0031410];trans-Golgi network [GO:0005802]	Q9HAS0;J9JIC5;J3KRR1	Q9HAS0;J9JIC5;J3KRR1	C17orf75
2	3	0	Protein PBDC1	26.056	9	16.3	0		Q9BVG4;A6NDF3	Q9BVG4	PBDC1
5	2	5	Protein pelota homolog	43.359	13.2	5.7	13.2	cytoplasm [GO:0005737];nucleus [GO:0005634]	Q9BRX2	Q9BRX2	PELO
6	5	4	Protein phosphatase 1 regulatory subunit 7	41.564	18.6	21.9	13.1	chromosome [GO:0005694];cytoplasm [GO:0005737];extracellular exosome [GO:0070062];nucleus [GO:0005634]	Q15435;H7C003;C9J177;C9JD73;B5MBZ8;H7C3Q5;C9JRC4;H7C118	Q15435;H7C003;C9J177;C9JD73;B5MBZ8	PPP1R7
1	0	1	Protein phosphatase 1B;Protein phosphatase 1A	52.642	2.7	0	2.5	cytosol [GO:0005829];membrane [GO:0016020];nucleolus [GO:0005730];nucleoplasm [GO:0005654];nucleus [GO:0005634];plasma membrane [GO:0005886]	O75688;B8ZZF0;C9JIR6;A0A3B3IS24;P35813;E9PKB5	O75688;B8ZZF0;C9JIR6;A0A3B3IS24;P35813;E9PKB5	PPM1B;PPM1A
0	0	1	Protein phosphatase 1F	49.83	0	0	2.9	cytosol [GO:0005829];nucleus [GO:0005634];perinuclear region of cytoplasm [GO:0048471];protein-containing complex [GO:0032991]	P49593;B5MCT7;A8MX49;C9JL74;C9J2F3	P49593;B5MCT7;A8MX49	PPM1F
1	0	0	Protein phosphatase 1G	59.271	2.2	0	0	cytoplasm [GO:0005737];membrane [GO:0016020];nucleoplasm [GO:0005654];nucleus [GO:0005634]	O15355	O15355	PPM1G
6	8	4	Protein phosphatase methylesterase 1	42.315	24.4	33.2	14	nucleoplasm [GO:0005654]	Q9Y570	Q9Y570	PPME1
1	1	2	Protein PRRC1	46.701	3.4	3.4	6.3	cytoplasm [GO:0005737];Golgi apparatus [GO:0005794]	Q96M27	Q96M27	PRRC1
7	7	6	Protein quaking	37.67	25.5	30.5	23.2	cytoplasm [GO:0005737];nucleus [GO:0005634];synapse [GO:0045202]	Q96PU8;H0YG47;F5GXS8;F5GYM3;H0YGD6;F5H5U6;F5H8C8;H0YFB7;F5GYT7	Q96PU8;H0YG47	QKI
14	10	14	Protein RCC2	56.084	33.9	27.6	33.3	chromosome, centromeric core domain [GO:0034506];cytosol [GO:0005829];early endosome membrane [GO:0031901];microtubule [GO:0005874];midbody [GO:0030496];mitotic spindle midzone [GO:1990023];nucleolus [GO:0005730];plasma membrane [GO:0005886]	Q9P258	Q9P258	RCC2
0	2	0	Protein RMD5 homolog A	43.992	0	6.4	0	cytoplasm [GO:0005737];GID complex [GO:0034657];nucleoplasm [GO:0005654];nucleus [GO:0005634];ubiquitin ligase complex [GO:0000151]	Q9H871	Q9H871	RMND5A
1	1	1	Protein RTF2 homolog	33.886	3.9	3.3	3.3	nucleus [GO:0005634];replication fork [GO:0005657]	Q9BY42;A0A0A0MQR2;A2A2L5;A2A2L6	Q9BY42;A0A0A0MQR2;A2A2L5	RTFDC1
5	8	3	Protein SEC13 homolog	35.54	23.9	40.1	17.1	COPII vesicle coat [GO:0030127];cytosol [GO:0005829];endoplasmic reticulum membrane [GO:0005789];ER to Golgi transport vesicle membrane [GO:0012507];extracellular exosome [GO:0070062];GATOR2 complex [GO:0061700];Golgi membrane [GO:0000139];host cell [GO:0043657];intracellular membrane-bounded organelle [GO:0043231];lysosomal membrane [GO:0005765];nuclear envelope [GO:0005635];nuclear pore [GO:000…	P55735;A8MXL6;E7ERC8	P55735;A8MXL6	SEC13
8	11	8	Protein SET;Protein SETSIP	33.488	34.1	46.6	37.9	cytoplasm [GO:0005737];cytosol [GO:0005829];endoplasmic reticulum [GO:0005783];lipid droplet [GO:0005811];nucleoplasm [GO:0005654];nucleus [GO:0005634];perinuclear region of cytoplasm [GO:0048471];protein-containing complex [GO:0032991]	Q01105;A0A0C4DFV9;P0DME0	Q01105;A0A0C4DFV9;P0DME0	SET;SETSIP
0	0	3	Protein transport protein Sec61 subunit alpha isoform 1;Protein transport protein Sec61 subunit alpha isoform 2	52.264	0	0	5.7	cytosol [GO:0005829];endoplasmic reticulum [GO:0005783];endoplasmic reticulum membrane [GO:0005789];integral component of endoplasmic reticulum membrane [GO:0030176];integral component of membrane [GO:0016021];membrane [GO:0016020];Sec61 translocon complex [GO:0005784]	P61619;B4DR61;Q9H9S3;H7C1Q9;C9JXC6;H7C069;A6NK38;F2Z2C7;A6NIF9;C9JJV4;F8W776;Q8TC24	P61619;B4DR61;Q9H9S3;H7C1Q9;C9JXC6;H7C069;A6NK38;F2Z2C7;A6NIF9;C9JJV4;F8W776;Q8TC24	SEC61A1;SEC61A2
3	4	1	Protein XRP2	39.641	5.7	14	3.4	centriole [GO:0005814];ciliary basal body [GO:0036064];cilium [GO:0005929];cytoplasm [GO:0005737];cytoplasmic vesicle [GO:0031410];extracellular exosome [GO:0070062];Golgi apparatus [GO:0005794];nuclear body [GO:0016604];nucleoplasm [GO:0005654];periciliary membrane compartment [GO:1990075];plasma membrane [GO:0005886]	O75695	O75695	RP2
8	10	7	Protein-glutamate O-methyltransferase	51.172	27.9	39	29.5		Q9H993;F5GZY1	Q9H993;F5GZY1	ARMT1
0	2	1	Protoporphyrinogen oxidase	50.765	0	8.6	6.5	integral component of mitochondrial inner membrane [GO:0031305];intrinsic component of mitochondrial inner membrane [GO:0031304];mitochondrial inner membrane [GO:0005743];mitochondrial intermembrane space [GO:0005758];mitochondrial membrane [GO:0031966];mitochondrion [GO:0005739]	P50336;A0A494C0D4;A0A494C146;H0YFP3;A0A494C1M8;A0A1W2PNH4;A0A494C0L4;F5H1I5;A0A494C0M9;D3DVG2;A0A1W2PRF9;F5GZT7;A0A1W2PPA5	P50336;A0A494C0D4;A0A494C146;H0YFP3	PPOX
1	3	0	Purine nucleoside phosphorylase	32.118	3.5	17.6	0	cytoplasm [GO:0005737];cytoskeleton [GO:0005856];cytosol [GO:0005829];extracellular exosome [GO:0070062];extracellular region [GO:0005576];ficolin-1-rich granule lumen [GO:1904813];nucleus [GO:0005634];secretory granule lumen [GO:0034774]	P00491;G3V5M2;G3V2H3	P00491;G3V5M2;G3V2H3	PNP
1	1	1	Puromycin-sensitive aminopeptidase	103.28	1.4	1.1	1.3	cytoplasm [GO:0005737];cytosol [GO:0005829];extracellular exosome [GO:0070062];nucleus [GO:0005634]	P55786;A0A7I2V389;E9PLK3;A0A7I2V3W8;H0YCQ5;H0YDG0	P55786;A0A7I2V389;E9PLK3;A0A7I2V3W8	NPEPPS
1	4	4	Putative HLA class I histocompatibility antigen, alpha chain H	36.848	4	20.9	20	azurophil granule membrane [GO:0035577];cell surface [GO:0009986];early endosome membrane [GO:0031901];ER to Golgi transport vesicle membrane [GO:0012507];external side of plasma membrane [GO:0009897];extracellular exosome [GO:0070062];extracellular space [GO:0005615];Golgi membrane [GO:0000139];integral component of lumenal side of endoplasmic reticulum membrane [GO:0071556];integral component o…	A0A1W2PR11;Q5QT33;A0A140T962;A0A140T9J9;A0A140T9B3;P01893;P13747	A0A1W2PR11;Q5QT33;A0A140T962;A0A140T9J9;A0A140T9B3;P01893	HLA-C;HLA-H
1	2	0	Putative methyltransferase C9orf114	42.008	3.5	6.6	0	condensed chromosome kinetochore [GO:0000777];cytoplasm [GO:0005737];kinetochore [GO:0000776];mitotic spindle [GO:0072686];spindle pole centrosome [GO:0031616]	Q5T280;R4GNG4	Q5T280;R4GNG4	C9orf114
10	11	8	Putative RNA-binding protein Luc7-like 1	43.727	29.9	34.5	25.3	U1 snRNP [GO:0005685];U2-type prespliceosome [GO:0071004]	Q9NQ29;A8MYV2;B8ZZ10;B8ZZ09;B8ZZ12;F8WBC1;F2Z322	Q9NQ29;A8MYV2;B8ZZ10	LUC7L
12	11	12	Putative RNA-binding protein Luc7-like 2	46.513	33.7	33.2	33.2	nuclear speck [GO:0016607];U1 snRNP [GO:0005685];U2-type prespliceosome [GO:0071004]	Q9Y383;A0A0A6YYJ8;V9GZ75;F8WEU3	Q9Y383;A0A0A6YYJ8	LUC7L2
0	3	0	Putative transferase CAF17, mitochondrial	38.155	0	12.6	0	mitochondrial matrix [GO:0005759];mitochondrion [GO:0005739]	Q5T440	Q5T440	IBA57
0	2	1	Putative tRNA (cytidine(32)/guanosine(34)-2-O)-methyltransferase	36.079	0	10.9	4	cytoplasm [GO:0005737];cytosol [GO:0005829]	Q9UET6;B7Z4K4	Q9UET6;B7Z4K4	FTSJ1
2	8	1	Pyridoxal kinase	35.102	9.9	32.1	6.7	cytosol [GO:0005829];extracellular exosome [GO:0070062];extracellular region [GO:0005576];nucleoplasm [GO:0005654];nucleus [GO:0005634];secretory granule lumen [GO:0034774];specific granule lumen [GO:0035580]	O00764;F2Z2Y4;A8MV33	O00764;F2Z2Y4	PDXK
1	6	2	Pyrroline-5-carboxylate reductase 2;Pyrroline-5-carboxylate reductase	33.637	5	31.2	9.1	mitochondrial matrix [GO:0005759];mitochondrion [GO:0005739]	Q96C36;A0A087WTV6;A0A087WZR9;J3KR12;A0A087WX69;A0A087WZF0	Q96C36;A0A087WTV6;A0A087WZR9;J3KR12	PYCR2
10	10	15	Pyruvate dehydrogenase E1 component subunit alpha, somatic form, mitochondrial	43.295	30	30	43.3	mitochondrial matrix [GO:0005759];mitochondrial pyruvate dehydrogenase complex [GO:0005967];mitochondrion [GO:0005739];nucleolus [GO:0005730];nucleus [GO:0005634];pyruvate dehydrogenase complex [GO:0045254]	P08559;Q5JPU3;Q5JPT9;Q5JPU0;Q5JPU1;P29803;Q5JPU2	P08559	PDHA1
4	9	2	Pyruvate dehydrogenase E1 component subunit beta, mitochondrial	39.233	14.2	31.5	6.7	mitochondrial matrix [GO:0005759];mitochondrial pyruvate dehydrogenase complex [GO:0005967];mitochondrion [GO:0005739];nucleoplasm [GO:0005654];nucleus [GO:0005634];pyruvate dehydrogenase complex [GO:0045254]	P11177;C9J634;F8WF02	P11177;C9J634	PDHB
1	0	2	Pyruvate dehydrogenase protein X component, mitochondrial	54.122	1.6	0	3.4	mitochondrial matrix [GO:0005759];mitochondrion [GO:0005739];pyruvate dehydrogenase complex [GO:0045254]	O00330;H0YD97	O00330;H0YD97	PDHX
22	25	22	Pyruvate kinase PKM;Pyruvate kinase	57.936	52.5	58.4	49.2	cilium [GO:0005929];collagen-containing extracellular matrix [GO:0062023];cytoplasm [GO:0005737];cytosol [GO:0005829];extracellular exosome [GO:0070062];extracellular region [GO:0005576];extracellular vesicle [GO:1903561];ficolin-1-rich granule lumen [GO:1904813];mitochondrion [GO:0005739];nucleus [GO:0005634];pyruvate kinase complex [GO:1902912];rough endoplasmic reticulum [GO:0005791];secretory…	P14618;A0A804F6T5;A0A804F729;B4DNK4;H3BTN5;H3BQ34;H3BR70;H3BUW1;H3BTJ2;H3BT25;H3BU13;P30613;H3BN34;H3BQZ3	P14618;A0A804F6T5;A0A804F729;B4DNK4;H3BTN5;H3BQ34;H3BR70	PKM
4	4	4	Queuine tRNA-ribosyltransferase	44.047	14.4	14.4	14.4	mitochondrial outer membrane [GO:0005741];nucleus [GO:0005634];protein-containing complex [GO:0032991]	Q9BXR0;K7EPI1;K7ESP6;K7EL95;K7EJ21	Q9BXR0	QTRT1
4	6	4	Queuine tRNA-ribosyltransferase subunit QTRTD1	46.712	15.7	24.6	15.4	cytoplasm [GO:0005737];mitochondrial outer membrane [GO:0005741];mitochondrion [GO:0005739];protein-containing complex [GO:0032991]	Q9H974;C9JJ71;C9K0B6	Q9H974	QTRTD1
4	7	0	Quinone oxidoreductase	35.206	19.5	33.1	0	cytosol [GO:0005829];extracellular exosome [GO:0070062]	Q08257;A6NP24;C9JH92	Q08257;A6NP24;C9JH92	CRYZ
1	1	2	Quinone oxidoreductase-like protein 1	38.696	8	8	11.2		O95825;C9JQD0;C9K0F7;C9JAL0;H7C3I5;A6NND8;A6NHJ8;H7C3S0;F8WF64;C9JZK8;A6NMA8	O95825;C9JQD0;C9K0F7;C9JAL0;H7C3I5;A6NND8;A6NHJ8;H7C3S0;F8WF64;C9JZK8;A6NMA8	CRYZL1
10	7	12	Rab GDP dissociation inhibitor alpha	50.582	25.3	17.2	32.7	axon [GO:0030424];cytoplasm [GO:0005737];cytosol [GO:0005829];Golgi apparatus [GO:0005794];midbody [GO:0030496];myelin sheath [GO:0043209];neuronal cell body [GO:0043025];protein-containing complex [GO:0032991]	P31150;G5E9U5	P31150	GDI1
32	29	29	Rab GDP dissociation inhibitor beta	50.663	71	66.5	69.4	azurophil granule lumen [GO:0035578];cytoplasm [GO:0005737];cytosol [GO:0005829];extracellular exosome [GO:0070062];extracellular region [GO:0005576];focal adhesion [GO:0005925];Golgi apparatus [GO:0005794];membrane [GO:0016020];secretory granule lumen [GO:0034774];vesicle [GO:0031982]	P50395;Q5SX87;Q5SX91;V9GYF8;Q5SX90;Q5SX86;V9GYJ7	P50395	GDI2
0	4	2	Rab9 effector protein with kelch motifs	40.564	0	16.9	7	cytosol [GO:0005829];endosome [GO:0005768];endosome membrane [GO:0010008];trans-Golgi network membrane [GO:0032588];transport vesicle [GO:0030133]	Q7Z6M1;Q5T1S5;Q5T1S4	Q7Z6M1;Q5T1S5	RABEPK
2	2	2	Ran GTPase-activating protein 1	63.541	4.6	8	4.1	aggresome [GO:0016235];axon cytoplasm [GO:1904115];condensed chromosome kinetochore [GO:0000777];cytoplasm [GO:0005737];cytoplasmic periphery of the nuclear pore complex [GO:1990723];cytosol [GO:0005829];dendrite [GO:0030425];intracellular membrane-bounded organelle [GO:0043231];mitotic spindle [GO:0072686];nuclear envelope [GO:0005635];nuclear membrane [GO:0031965];nuclear pore [GO:0005643];nucl…	P46060;H0Y4Q3;B0QYT5;B0QYT4	P46060	RANGAP1
0	2	0	Ran-specific GTPase-activating protein	23.31	0	10.9	0	axon cytoplasm [GO:1904115];centrosome [GO:0005813];cytoplasm [GO:0005737];cytosol [GO:0005829];nuclear envelope [GO:0005635];nuclear pore [GO:0005643];nucleus [GO:0005634]	P43487;C9JJ34;C9JDM3;F6WQW2;C9JIC6;C9JXG8;C9JGV6	P43487;C9JJ34;C9JDM3;F6WQW2;C9JIC6;C9JXG8;C9JGV6	RANBP1
1	3	1	Ras GTPase-activating protein-binding protein 1	52.164	3.6	11.6	3.6	cytoplasm [GO:0005737];cytoplasmic stress granule [GO:0010494];cytosol [GO:0005829];focal adhesion [GO:0005925];nucleus [GO:0005634];perikaryon [GO:0043204];ribonucleoprotein complex [GO:1990904]	Q13283;A0A7I2YQN9;A0A7I2V5M7;A0A7I2V651;A0A7I2YQU8;A0A7P0P2U7;A0A7I2V4D8;A0A7I2V494;A0A7I2V565;A0A7I2YQF2;A0A7I2YQM1;A0A7I2V326;A0A7I2V5H1;A0A7I2YQH0;A0A7I2V548	Q13283;A0A7I2YQN9;A0A7I2V5M7;A0A7I2V651;A0A7I2YQU8;A0A7P0P2U7	G3BP1
1	1	1	Ras-related GTP-binding protein C;Ras-related GTP-binding protein D	44.223	2.3	2.3	2.3	centrosome [GO:0005813];cytoplasm [GO:0005737];cytosol [GO:0005829];EGO complex [GO:0034448];Gtr1-Gtr2 GTPase complex [GO:1990131];intracellular membrane-bounded organelle [GO:0043231];lysosome [GO:0005764];nucleoplasm [GO:0005654];nucleus [GO:0005634]	Q9HB90;Q9NQL2	Q9HB90;Q9NQL2	RRAGC;RRAGD
0	2	0	Ras-related protein Rab-1A;Putative Ras-related protein Rab-1C;Ras-related protein Rab-1B;Ras-related protein Rab-15;Ras-related protein Rab-13;Ras-related protein Rab-10;Ras-related protein Rab-8A;Ras-related protein Rab-8B	22.677	0	13.2	0	adherens junction [GO:0005912];bicellular tight junction [GO:0005923];cell junction [GO:0030054];cell tip [GO:0051286];centriole [GO:0005814];centrosome [GO:0005813];ciliary basal body [GO:0036064];ciliary base [GO:0097546];cilium [GO:0005929];cytoplasm [GO:0005737];cytoplasmic vesicle [GO:0031410];cytoplasmic vesicle membrane [GO:0030659];cytoskeleton [GO:0005856];cytosol [GO:0005829];dendritic …	P62820;Q92928;E9PLD0;Q9H0U4;E7END7;H0YMN7;G3V196;H0YLJ8;H0YNE9;A0A2R8YFB8;A0A2R8YDI9;P59190;P51153;P61026;P61006;Q92930;H0YL94	P62820;Q92928;E9PLD0;Q9H0U4;E7END7;H0YMN7;G3V196;H0YLJ8;H0YNE9;A0A2R8YFB8;A0A2R8YDI9;P59190;P51153;P61026;P61006;Q92930;H0YL94	RAB1A;RAB1C;RAB1B;RAB8B;RAB15;RAB13;RAB10;RAB8A
1	0	0	RCC1 domain-containing protein 1	40.078	5.1	0	0	chromosome [GO:0005694];cytosol [GO:0005829];plasma membrane [GO:0005886]	A6NED2;G3V2I3	A6NED2;G3V2I3	RCCD1
2	5	0	Regulation of nuclear pre-mRNA domain-containing protein 1A	35.719	8.3	17.6	0	nucleoplasm [GO:0005654];RNA polymerase II, holoenzyme [GO:0016591]	Q96P16;A0A0C4DGQ6;K7EP82	Q96P16;A0A0C4DGQ6	RPRD1A
7	9	0	Regulation of nuclear pre-mRNA domain-containing protein 1B	36.899	35	31	0	nucleoplasm [GO:0005654];nucleus [GO:0005634];RNA polymerase II, holoenzyme [GO:0016591]	Q9NQG5;A2A2M0;A0A087X2D2;E9PIQ9;A0A087WUK3	Q9NQG5	RPRD1B
9	8	10	Regulator of chromosome condensation	44.969	28	35.4	35.2	chromatin [GO:0000785];condensed nuclear chromosome [GO:0000794];cytoplasm [GO:0005737];nuclear chromatin [GO:0000790];nuclear membrane [GO:0031965];nucleoplasm [GO:0005654];nucleus [GO:0005634];protein-containing complex [GO:0032991]	P18754;C9JW69;C9JRH2;C9J3R0;C9JMJ4;C9JQZ4;M0R1Q8	P18754;C9JW69;C9JRH2;C9J3R0;C9JMJ4;C9JQZ4	RCC1
9	6	5	Replication factor C subunit 2	39.157	40.4	26.6	18.4	Ctf18 RFC-like complex [GO:0031390];DNA replication factor C complex [GO:0005663];nucleoplasm [GO:0005654];nucleus [GO:0005634]	P35250;A0A087WVY3;H7C5P4;H7C596;H7C5P1;H7C5Q7;F8WC37;H7C5A0;H7C5G4;H7C5S7	P35250;A0A087WVY3;H7C5P4	RFC2
6	8	5	Replication factor C subunit 3	40.556	19.9	26.7	18.8	Ctf18 RFC-like complex [GO:0031390];DNA replication factor C complex [GO:0005663];nucleoplasm [GO:0005654];nucleus [GO:0005634]	P40938;A0A087X270	P40938	RFC3
10	9	7	Replication factor C subunit 4	39.681	30.9	31.1	22.9	Ctf18 RFC-like complex [GO:0031390];DNA replication factor C complex [GO:0005663];Elg1 RFC-like complex [GO:0031391];nucleoplasm [GO:0005654];nucleus [GO:0005634]	P35249;C9JZI1;C9J8M3;C9JXZ7;C9JGY5;F8WE44;H7C1P0;C9JW34	P35249;C9JZI1;C9J8M3	RFC4
6	8	0	Replication factor C subunit 5	38.496	19.4	30.3	0	Ctf18 RFC-like complex [GO:0031390];DNA replication factor C complex [GO:0005663];nucleoplasm [GO:0005654];nucleus [GO:0005634]	P40937;E9PEP3;F5H5S0;C9JH72;F5H304;F5H0U6	P40937	RFC5
0	4	0	Replication protein A 32 kDa subunit	29.247	0	25.6	0	chromatin [GO:0000785];DNA replication factor A complex [GO:0005662];nuclear body [GO:0016604];nuclear chromosome, telomeric region [GO:0000784];nucleoplasm [GO:0005654];nucleus [GO:0005634];PML body [GO:0016605]	P15927;Q5TEJ7;Q5TEJ0	P15927;Q5TEJ7	RPA2
7	5	7	Reticulocalbin-1	38.89	23	18.4	23	endoplasmic reticulum [GO:0005783];endoplasmic reticulum lumen [GO:0005788]	Q15293;E9PP27	Q15293	RCN1
7	3	8	Reticulocalbin-2	36.876	27.8	13.6	31.2	endoplasmic reticulum [GO:0005783];endoplasmic reticulum lumen [GO:0005788];nucleolus [GO:0005730]	Q14257;A8MXP8;H0YL43	Q14257;A8MXP8;H0YL43	RCN2
2	0	3	Reticulon;Reticulon-4	37.144	13.6	0	17.7	cell junction [GO:0030054];cell projection [GO:0042995];endoplasmic reticulum [GO:0005783];endoplasmic reticulum membrane [GO:0005789];endoplasmic reticulum tubular network [GO:0071782];endoplasmic reticulum tubular network membrane [GO:0098826];integral component of endoplasmic reticulum membrane [GO:0030176];integral component of membrane [GO:0016021];neuronal cell body [GO:0043025];nuclear env…	F8W914;Q9NQC3;H7C106;A0A0U1RQR6	F8W914;Q9NQC3	RTN4
4	0	9	Retinal dehydrogenase 2	56.723	9.1	0	25.3	cytoplasm [GO:0005737];cytosol [GO:0005829];extracellular exosome [GO:0070062];intracellular membrane-bounded organelle [GO:0043231];mitochondrion [GO:0005739];nucleoplasm [GO:0005654];perinuclear region of cytoplasm [GO:0048471]	O94788;H0YMG7;P47895;H0Y2X5;Q9UED3;H0YKL3;A0A0U1RQK9	O94788;H0YMG7	ALDH1A2
3	1	2	Retrotransposon-derived protein PEG10	80.172	5.6	2.4	3.7	cytoplasm [GO:0005737];cytosol [GO:0005829];nucleoplasm [GO:0005654]	Q86TG7;A0A087WZG9;B4DSP0;A0A087WXK2;A0A087WUL4;A0A087WX23	Q86TG7;A0A087WZG9;B4DSP0;A0A087WXK2;A0A087WUL4;A0A087WX23	PEG10
5	6	7	Rho GTPase-activating protein 1	50.435	17.1	22.1	21.2	cytoplasm [GO:0005737];cytosol [GO:0005829];endosome membrane [GO:0010008];extracellular exosome [GO:0070062];integral component of membrane [GO:0016021];perinuclear region of cytoplasm [GO:0048471]	Q07960;H0YE29;E9PNR6	Q07960;H0YE29	ARHGAP1
0	2	0	Ribonuclease H2 subunit A	33.395	0	10.4	0	cytosol [GO:0005829];nucleoplasm [GO:0005654];ribonuclease H2 complex [GO:0032299]	O75792	O75792	RNASEH2A
0	6	0	Ribonuclease H2 subunit B	35.138	0	26	0	nucleoplasm [GO:0005654];nucleus [GO:0005634];ribonuclease H2 complex [GO:0032299]	Q5TBB1;A0A2R8YGP2;A0A2R8YCX2;A0A2R8Y7R8;A0A2R8Y6Y1;A0A2R8YCJ4;A0A087WZJ6;A0A2R8Y761;A0A2R8Y883;A0A2R8YEB4;A0A2R8Y6Q6;A0A087WXR7;A0A2R8YCP1;A0A2R8YEH2;A0A2R8Y6M7;A0A2R8Y687;A0A2R8Y4S2;A0A2R8Y459;A0A2R8Y7Q3;A0A2R8YEQ4;A0A2R8YE60;A0A2R8YEC1;A0A2R8Y7A3;A0A2R8YEU9;A0A2R8Y4Y9;A0A2R8YEK5	Q5TBB1;A0A2R8YGP2;A0A2R8YCX2;A0A2R8Y7R8;A0A2R8Y6Y1;A0A2R8YCJ4;A0A087WZJ6;A0A2R8Y761;A0A2R8Y883;A0A2R8YEB4;A0A2R8Y6Q6;A0A087WXR7;A0A2R8YCP1;A0A2R8YEH2;A0A2R8Y6M7;A0A2R8Y687;A0A2R8Y4S2;A0A2R8Y459	RNASEH2B
22	19	19	Ribonuclease inhibitor	49.973	69.8	67.9	61.2	angiogenin-PRI complex [GO:0032311];cytoplasm [GO:0005737];cytosol [GO:0005829];extracellular exosome [GO:0070062];nucleoplasm [GO:0005654]	P13489;H0YCR7;E9PIM9;E9PMJ3;E9PLZ3;E9PIK5;E9PMN0;E9PMA9;E9PR82;E9PMI1	P13489	RNH1
2	5	4	Ribonuclease P protein subunit p40	41.833	8.3	25.9	19	multimeric ribonuclease P complex [GO:0030681];nucleolar ribonuclease P complex [GO:0005655];nucleoplasm [GO:0005654];nucleus [GO:0005634];ribonuclease MRP complex [GO:0000172]	O75818;A0A087X1N3;X6RLL4;F8WC38	O75818;A0A087X1N3;X6RLL4	RPP40
9	12	9	Ribonucleoside-diphosphate reductase subunit M2	44.877	29.3	42.9	31.1	cytosol [GO:0005829];integral component of membrane [GO:0016021];ribonucleoside-diphosphate reductase complex [GO:0005971]	P31350;A0A286YFD6;A0A7P0SBL1;A0A0C4DGZ6	P31350;A0A286YFD6;A0A7P0SBL1	RRM2
1	3	0	Ribonucleoside-diphosphate reductase subunit M2 B	40.736	2.6	10.5	0	cytosol [GO:0005829];integral component of membrane [GO:0016021];mitochondrion [GO:0005739];nucleoplasm [GO:0005654]	Q7LG56;H0YAV1	Q7LG56;H0YAV1	RRM2B
2	13	0	Ribose-phosphate pyrophosphokinase 1	34.834	9.1	46.9	0	cytoplasm [GO:0005737];cytosol [GO:0005829];ribose phosphate diphosphokinase complex [GO:0002189]	P60891;B1ALA9;A0A2R8Y7H4;A0A6Q8PGP2;A0A6Q8PHK9;B1ALA7;A0A6Q8PHI4;A0A6Q8PEU0;A0A6Q8PG82;Q15244;A0A6Q8PGF9;A0A0A0MRQ9;A0A6Q8PG13;A0A6Q8PGX9;A0A6Q8PFD7;A0A6Q8PFD1	P60891;B1ALA9;A0A2R8Y7H4	PRPS1
2	12	0	Ribose-phosphate pyrophosphokinase 2	34.769	9.1	46.9	0	cytoplasm [GO:0005737];ribose phosphate diphosphokinase complex [GO:0002189]	P11908;H7C540;D3YTJ7;A6NMS2	P11908	PRPS2
1	2	3	Ribosomal L1 domain-containing protein 1	54.972	4.1	4.1	9.2	90S preribosome [GO:0030686];membrane [GO:0016020];nucleolus [GO:0005730]	O76021;J3QSV6;I3L3U9;I3L3C4;I3L234	O76021;J3QSV6;I3L3U9;I3L3C4	RSL1D1
5	3	8	Ribosomal RNA processing protein 1 homolog A	52.839	15	8	22.3	nucleolus [GO:0005730];nucleus [GO:0005634];preribosome, large subunit precursor [GO:0030687];preribosome, small subunit precursor [GO:0030688]	P56182;D6RE82	P56182	RRP1
2	6	2	Ribosomal RNA-processing protein 7 homolog A	32.334	13.2	32.5	13.2	CURI complex [GO:0032545];cytoplasm [GO:0005737];nucleoplasm [GO:0005654];UTP-C complex [GO:0034456]	Q9Y3A4;Q9NSQ0	Q9Y3A4	RRP7A
6	13	6	Ribosome biogenesis protein BRX1 homolog	41.401	20.1	54.7	20.1	nucleolus [GO:0005730];nucleoplasm [GO:0005654]	Q8TDN6	Q8TDN6	BRIX1
2	1	2	Ribosome biogenesis protein TSR3 homolog	33.596	7.4	3.5	8	cytosol [GO:0005829]	Q9UJK0	Q9UJK0	TSR3
6	3	7	Ribosome biogenesis protein WDR12	47.707	21.7	12.3	24.1	nucleolus [GO:0005730];nucleoplasm [GO:0005654];PeBoW complex [GO:0070545];preribosome, large subunit precursor [GO:0030687]	Q9GZL7	Q9GZL7	WDR12
10	15	9	Ribosome biogenesis regulatory protein homolog	41.193	33.7	45.8	25.8	condensed nuclear chromosome [GO:0000794];endoplasmic reticulum [GO:0005783];fibrillar center [GO:0001650];nucleolus [GO:0005730];nucleoplasm [GO:0005654];preribosome, large subunit precursor [GO:0030687]	Q15050	Q15050	RRS1
3	3	2	Ribosome production factor 1	40.11	17.2	17.2	15.5	nucleolus [GO:0005730];preribosome, large subunit precursor [GO:0030687]	Q9H9Y2;X6R7Q1	Q9H9Y2	RPF1
0	7	0	Ribosome production factor 2 homolog	35.582	0	26.1	0	nucleolus [GO:0005730];nucleoplasm [GO:0005654]	Q9H7B2;Q5VXN0	Q9H7B2;Q5VXN0	RPF2
1	1	0	RISC-loading complex subunit TARBP2	39.039	3.3	3.3	0	cytoplasm [GO:0005737];cytosol [GO:0005829];nuclear body [GO:0016604];nucleoplasm [GO:0005654];perinuclear region of cytoplasm [GO:0048471];RISC complex [GO:0016442];RISC-loading complex [GO:0070578]	Q15633;F8VYK6;F8VZZ7;F8VP94;F8VYK3	Q15633;F8VYK6;F8VZZ7;F8VP94;F8VYK3	TARBP2
6	5	6	RNA 3-terminal phosphate cyclase	39.336	21.9	19.1	21.9	nucleoplasm [GO:0005654];nucleus [GO:0005634]	O00442;A6NIC1	O00442	RTCA
6	7	6	RNA 3-terminal phosphate cyclase-like protein	40.842	20.9	29	20.9	nucleolus [GO:0005730];nucleoplasm [GO:0005654]	Q9Y2P8;Q5VYW8;Q5VZU3;Q5VZU2	Q9Y2P8	RCL1
7	4	5	RNA demethylase ALKBH5	44.255	25.1	19	19.5	cytosol [GO:0005829];Golgi apparatus [GO:0005794];nuclear speck [GO:0016607];nucleoplasm [GO:0005654];nucleus [GO:0005634]	Q6P6C2;K7ER58	Q6P6C2	ALKBH5
1	1	0	RNA/RNP complex-1-interacting phosphatase	43.71	4	4	0	fibrillar center [GO:0001650];intercellular bridge [GO:0045171];nuclear speck [GO:0016607];nucleoplasm [GO:0005654];nucleus [GO:0005634]	O75319;H7C0E6	O75319;H7C0E6	DUSP11
14	16	17	RNA-binding motif protein, X chromosome;RNA-binding motif protein, X chromosome, N-terminally processed	42.331	33	33	33.8	catalytic step 2 spliceosome [GO:0071013];extracellular exosome [GO:0070062];extracellular space [GO:0005615];histone deacetylase complex [GO:0000118];membrane [GO:0016020];nuclear euchromatin [GO:0005719];nucleoplasm [GO:0005654];nucleus [GO:0005634];protein-containing complex [GO:0032991];ribonucleoprotein complex [GO:1990904];spliceosomal complex [GO:0005681];supraspliceosomal complex [GO:0044…	P38159;H3BT71;H0Y6E7;H3BUY5;H3BR27;O75526;H3BNC1;Q8N7X1;Q8IZ40	P38159;H3BT71;H0Y6E7	RBMX
3	0	2	RNA-binding motif protein, X-linked 2	37.335	9.6	0	6.2	nucleus [GO:0005634];precatalytic spliceosome [GO:0071011];U2 snRNP [GO:0005686];U2-type precatalytic spliceosome [GO:0071005]	Q9Y388;A0A1W2PP04;Q5JY83	Q9Y388;A0A1W2PP04	RBMX2
2	2	2	RNA-binding motif, single-stranded-interacting protein 1;RNA-binding motif, single-stranded-interacting protein 3	44.505	7.4	7.4	7.4	cytoplasm [GO:0005737];cytosol [GO:0005829];nucleus [GO:0005634];ribonucleoprotein complex [GO:1990904]	P29558;E7ETU5;F6Y5H0;Q6XE24;E7EPF2;C9J9B2;C9JIJ9;A0A1B0GUW5	P29558;E7ETU5;F6Y5H0;Q6XE24;E7EPF2;C9J9B2;C9JIJ9;A0A1B0GUW5	RBMS1;RBMS3
3	1	7	RNA-binding protein 34	48.564	10.2	4.9	19.1	nucleolus [GO:0005730];nucleoplasm [GO:0005654]	P42696;A2A2V2;Q5TCT4;H7C5M1	P42696;A2A2V2	RBM34
0	0	2	RNA-binding protein 39	59.379	0	0	4.7	centriolar satellite [GO:0034451];microtubule cytoskeleton [GO:0015630];nuclear speck [GO:0016607];nucleoplasm [GO:0005654];nucleus [GO:0005634];protein-containing complex [GO:0032991]	Q14498;A0A0U1RQW2;A0A0U1RQH7;H0Y4X3;G3XAC6	Q14498;A0A0U1RQW2;A0A0U1RQH7;H0Y4X3;G3XAC6	RBM39
9	13	14	RNA-binding protein 4	40.313	37.1	47.8	50.3	cytoplasm [GO:0005737];cytoplasmic stress granule [GO:0010494];cytosol [GO:0005829];nuclear speck [GO:0016607];nucleolus [GO:0005730];nucleoplasm [GO:0005654];nucleus [GO:0005634]	Q9BWF3;E9PB51;D6R9K7;J3QRR5	Q9BWF3;E9PB51;D6R9K7;J3QRR5	RBM4
0	0	1	RNA-binding protein 42	50.413	0	0	2.1	cytoplasm [GO:0005737];nucleus [GO:0005634];ribonucleoprotein complex [GO:1990904]	Q9BTD8;K7ER08;K7EP90;K7EQ03	Q9BTD8;K7ER08;K7EP90;K7EQ03	RBM42
7	9	11	RNA-binding protein 4B	40.149	20.9	23.7	30.6	cytosol [GO:0005829];nuclear speck [GO:0016607];nucleolus [GO:0005730];nucleoplasm [GO:0005654];nucleus [GO:0005634];protein-containing complex [GO:0032991]	Q9BQ04;E9PLB0;E9PM61;U3KQD5	Q9BQ04;E9PLB0;E9PM61;U3KQD5	RBM4B
0	1	1	RNA-binding protein EWS	68.477	0	2.1	2.1	cytoplasm [GO:0005737];nucleolus [GO:0005730];nucleoplasm [GO:0005654];nucleus [GO:0005634];plasma membrane [GO:0005886]	Q01844;H7BY36;A0A0D9SFL3;B0QYK0;C9JGE3	Q01844;H7BY36;A0A0D9SFL3;B0QYK0;C9JGE3	EWSR1
2	2	2	RNA-binding protein FUS	53.425	5.9	6.3	5.9	cytoplasm [GO:0005737];dendritic spine head [GO:0044327];nucleoplasm [GO:0005654];nucleus [GO:0005634];perikaryon [GO:0043204];perinuclear region of cytoplasm [GO:0048471];polysome [GO:0005844]	P35637;H3BPE7;Q92804;A0A075B7D9	P35637;H3BPE7	FUS
2	2	1	RNA-binding protein Musashi homolog 1	39.124	8.8	8.8	4.7	cytoplasm [GO:0005737];nucleus [GO:0005634];polysome [GO:0005844]	O43347;H0YHB7	O43347;H0YHB7	MSI1
2	4	2	RNA-binding protein Musashi homolog 2	35.196	9.1	24.1	9.1	cytoplasm [GO:0005737];polysome [GO:0005844]	Q96DH6;B4DHE8;B4DM51;A0A6Q8PF05;A0A6Q8PGD8;J3KTC1;A0A6Q8PHT3;J3QKT5;A0A6Q8PFU8	Q96DH6;B4DHE8;B4DM51;A0A6Q8PF05	MSI2
3	5	1	RNA-binding protein NOB1	46.674	11.4	23.3	2.2	cytosol [GO:0005829];nucleoplasm [GO:0005654];preribosome, small subunit precursor [GO:0030688]	Q9ULX3;H3BUR4	Q9ULX3	NOB1
10	11	9	RNA-binding protein Raly	32.463	35.9	38.6	29.1	catalytic step 2 spliceosome [GO:0071013];nucleus [GO:0005634]	Q9UKM9;Q5QPL9;Q5QPM1;Q5QPM0;Q5QPM2	Q9UKM9;Q5QPL9;Q5QPM1;Q5QPM0	RALY
3	2	3	RNA-binding protein with serine-rich domain 1	34.208	11.5	8.9	11.5	ASAP complex [GO:0061574];cytoplasm [GO:0005737];cytosol [GO:0005829];nuclear speck [GO:0016607];nucleoplasm [GO:0005654];nucleus [GO:0005634]	Q15287;H3BV80;H3BMS0;H3BMM9;H3BTC0;H3BPG5	Q15287;H3BV80;H3BMS0;H3BMM9;H3BTC0;H3BPG5	RNPS1
9	16	3	rRNA 2-O-methyltransferase fibrillarin	33.784	30.8	60.7	13.1	box C/D snoRNP complex [GO:0031428];Cajal body [GO:0015030];chromosome [GO:0005694];dense fibrillar component [GO:0001651];extracellular exosome [GO:0070062];fibrillar center [GO:0001650];granular component [GO:0001652];membrane [GO:0016020];nucleolus [GO:0005730];nucleoplasm [GO:0005654];nucleus [GO:0005634];small-subunit processome [GO:0032040]	P22087;M0QXL5;M0R299;M0R2Q4;M0R0P1;M0R2U2;M0R1H0;M0R2B0	P22087;M0QXL5;M0R299;M0R2Q4;M0R0P1	FBL
1	0	5	rRNA methyltransferase 3, mitochondrial	47.019	2.9	0	15.5	mitochondrial matrix [GO:0005759];mitochondrion [GO:0005739]	Q9HC36;I3L0T6;I3L443	Q9HC36;I3L0T6	RNMTL1
2	3	2	rRNA/tRNA 2-O-methyltransferase fibrillarin-like protein 1	34.803	6.6	6.9	6.6	box C/D snoRNP complex [GO:0031428];Cajal body [GO:0015030];fibrillar center [GO:0001650];nucleoplasm [GO:0005654];small-subunit processome [GO:0032040]	A6NHQ2	A6NHQ2	FBLL1
3	3	3	RRP15-like protein	31.484	10.3	10.3	10.3	preribosome, large subunit precursor [GO:0030687]	Q9Y3B9	Q9Y3B9	RRP15
7	3	17	RuvB-like 1	50.227	24.1	9	53.1	cytosol [GO:0005829];extracellular exosome [GO:0070062];Ino80 complex [GO:0031011];membrane [GO:0016020];microtubule organizing center [GO:0005815];MLL1 complex [GO:0071339];NuA4 histone acetyltransferase complex [GO:0035267];nuclear matrix [GO:0016363];nucleoplasm [GO:0005654];nucleus [GO:0005634];R2TP complex [GO:0097255];ribonucleoprotein complex [GO:1990904];Swr1 complex [GO:0000812]	Q9Y265;E7ETR0;H7C4G5;J3QLR1;H7C4I3	Q9Y265;E7ETR0	RUVBL1
22	20	23	RuvB-like 2	51.156	61.6	58.1	55.3	centrosome [GO:0005813];cytoplasm [GO:0005737];cytosol [GO:0005829];extracellular exosome [GO:0070062];Ino80 complex [GO:0031011];membrane [GO:0016020];MLL1 complex [GO:0071339];NuA4 histone acetyltransferase complex [GO:0035267];nuclear euchromatin [GO:0005719];nuclear matrix [GO:0016363];nucleoplasm [GO:0005654];nucleus [GO:0005634];R2TP complex [GO:0097255];ribonucleoprotein complex [GO:199090…	Q9Y230;M0R0Y3;X6R2L4;M0QXI6;M0R0Z0;A0A1W2PS48	Q9Y230;M0R0Y3	RUVBL2
1	2	0	RWD domain-containing protein 1	27.939	3.7	20.2	0	cytoplasm [GO:0005737];polysome [GO:0005844]	Q9H446;E5RGS5;E5RGQ3;E5RJE3	Q9H446;E5RGS5;E5RGQ3	RWDD1
1	2	2	Saccharopine dehydrogenase-like oxidoreductase	47.151	3	6.1	4.9	extracellular region [GO:0005576];lipid droplet [GO:0005811];membrane [GO:0016020];midbody [GO:0030496];mitochondrion [GO:0005739];nucleus [GO:0005634];plasma membrane [GO:0005886];platelet alpha granule lumen [GO:0031093]	Q8NBX0	Q8NBX0	SCCPDH
15	12	11	S-adenosylmethionine synthase isoform type-2	43.66	42.3	35.7	32.9	cytosol [GO:0005829];methionine adenosyltransferase complex [GO:0048269]	P31153;Q00266	P31153	MAT2A
2	6	0	SAP domain-containing ribonucleoprotein	23.671	13.8	32.4	0	cytoplasmic ribonucleoprotein granule [GO:0036464];nuclear speck [GO:0016607];nucleoplasm [GO:0005654];nucleus [GO:0005634];transcription export complex [GO:0000346]	P82979;F8VZQ9;H0YHG0;F8VS12	P82979;F8VZQ9;H0YHG0	SARNP
2	0	2	Secernin-1	46.382	7.5	0	7.5	cytoplasm [GO:0005737];nuclear membrane [GO:0031965];nucleus [GO:0005634]	Q12765;B8ZZP4;C9J7U9;C9K052	Q12765;B8ZZP4;C9J7U9;C9K052	SCRN1
1	2	0	Secernin-3	48.544	3.5	7.8	0		Q0VDG4;F8W0M9;C9JID8;H9KVC8;F8WBX0;C9JNS3	Q0VDG4;F8W0M9;C9JID8	SCRN3
0	3	0	Secretory carrier-associated membrane protein 1	37.92	0	19.5	0	clathrin-coated vesicle [GO:0030136];Golgi apparatus [GO:0005794];Golgi membrane [GO:0000139];integral component of membrane [GO:0016021];plasma membrane [GO:0005886];recycling endosome membrane [GO:0055038];specific granule membrane [GO:0035579];synaptic vesicle membrane [GO:0030672];trans-Golgi network [GO:0005802];trans-Golgi network membrane [GO:0032588];zymogen granule membrane [GO:0042589]	O15126;A0A087WZA6;A0A087WU14;A0A087WXB0	O15126	SCAMP1
1	1	1	Secretory carrier-associated membrane protein 2	36.648	6.1	6.1	6.1	extracellular exosome [GO:0070062];Golgi apparatus [GO:0005794];Golgi membrane [GO:0000139];integral component of membrane [GO:0016021];intracellular membrane-bounded organelle [GO:0043231];recycling endosome membrane [GO:0055038];trans-Golgi network membrane [GO:0032588];transport vesicle [GO:0030133]	O15127	O15127	SCAMP2
4	5	4	Secretory carrier-associated membrane protein 3	38.287	22.5	26.2	22.5	extracellular exosome [GO:0070062];Golgi apparatus [GO:0005794];Golgi membrane [GO:0000139];integral component of membrane [GO:0016021];intracellular membrane-bounded organelle [GO:0043231];recycling endosome membrane [GO:0055038];trans-Golgi network membrane [GO:0032588]	O14828	O14828	SCAMP3
2	1	1	Sedoheptulokinase	51.49	7.3	4.4	4.4	cytoplasm [GO:0005737];cytosol [GO:0005829]	Q9UHJ6;A0A0B4J2A0	Q9UHJ6;A0A0B4J2A0	SHPK;TRPV1
3	5	5	Selenide, water dikinase 1	42.91	10.2	20.4	19.4	cytoplasm [GO:0005737];nuclear membrane [GO:0031965];plasma membrane [GO:0005886]	P49903;Q5T5U6;Q5T5U7	P49903;Q5T5U6	SEPHS1
0	0	4	Selenium-binding protein 1	52.39	0	0	11	cytosol [GO:0005829];extracellular exosome [GO:0070062];extracellular space [GO:0005615];fibrillar center [GO:0001650];membrane [GO:0016020];nucleolus [GO:0005730]	Q13228;A6PVX1;H0Y532;F2Z2W8;F8WCR4;C9JVL0	Q13228;A6PVX1;H0Y532	SELENBP1
1	1	3	Selenocysteine lyase	48.148	1.6	1.6	10.3	catalytic complex [GO:1902494];cytosol [GO:0005829]	Q96I15;H7C3V9;H7C277;A0A0A0MQU4;H7C1N7;C9JNL5	Q96I15;H7C3V9;H7C277;A0A0A0MQU4;H7C1N7	SCLY
9	3	10	Septin-11	49.398	30.5	9.8	33.8	axon [GO:0030424];cell division site [GO:0032153];cytoskeleton [GO:0005856];dendritic spine [GO:0043197];glutamatergic synapse [GO:0098978];microtubule cytoskeleton [GO:0015630];septin complex [GO:0031105];septin ring [GO:0005940];stress fiber [GO:0001725]	Q9NVA2;D6RGI3;D6RER5;D6RDU5;D6RDP1;D6R9Y6;H0Y961;H0Y9G8;Q9P0V9;E7EW69;E7EX04;B5ME97	Q9NVA2;D6RGI3;D6RER5;D6RDU5	2011-09-01
9	9	9	Septin-2	41.487	37.1	36.8	37.1	actin cytoskeleton [GO:0015629];axoneme [GO:0005930];cell division site [GO:0032153];ciliary membrane [GO:0060170];cleavage furrow [GO:0032154];condensed chromosome kinetochore [GO:0000777];cytoplasm [GO:0005737];exocyst [GO:0000145];extracellular exosome [GO:0070062];intercellular bridge [GO:0045171];microtubule cytoskeleton [GO:0015630];midbody [GO:0030496];motile cilium [GO:0031514];non-motile…	Q15019;B5MCX3;C9J2Q4;C9J938;H7C2Y0;C9JB25;C9IZU3;C9IY94;C9JQJ4;C9JZI2;H7C310;B5MD47;F8WB65;C9JFT1;A0A1B0GXJ2;C9JSE7;C9JT15	Q15019;B5MCX3;C9J2Q4	2002-09-01
3	1	4	Septin-6	49.716	9	2.3	13.6	axon terminus [GO:0043679];cell division site [GO:0032153];cleavage furrow [GO:0032154];condensed chromosome kinetochore [GO:0000777];microtubule cytoskeleton [GO:0015630];midbody [GO:0030496];septin collar [GO:0032173];septin complex [GO:0031105];septin ring [GO:0005940];sperm annulus [GO:0097227];spindle [GO:0005819];synaptic vesicle [GO:0008021]	Q14141;B1AMS2	Q14141;B1AMS2	2006-09-01
8	7	8	Septin-7	50.679	24.3	21.5	25.4	axoneme [GO:0005930];cell division site [GO:0032153];cleavage furrow [GO:0032154];condensed chromosome kinetochore [GO:0000777];cytoskeleton [GO:0005856];cytosol [GO:0005829];extracellular exosome [GO:0070062];microtubule cytoskeleton [GO:0015630];midbody [GO:0030496];motile cilium [GO:0031514];non-motile cilium [GO:0097730];nucleus [GO:0005634];septin complex [GO:0031105];septin ring [GO:0005940…	Q16181;E7ES33;E7EPK1;G3V1Q4;A0A0U1RRE1;A0A0U1RRH9;A0A5F9ZGZ7;A0A0U1RRM2;Q6ZU15;A0A0U1RRD1;Q5JXL7	Q16181;E7ES33;E7EPK1;G3V1Q4	2007-09-01
3	0	2	Septin-8	55.756	8.7	0	5.4	axon [GO:0030424];cell division site [GO:0032153];cytoskeleton [GO:0005856];microtubule cytoskeleton [GO:0015630];presynapse [GO:0098793];septin complex [GO:0031105];septin ring [GO:0005940];synaptic vesicle membrane [GO:0030672]	Q92599;A0A087X142;A6NMH6;A6NFQ9;F8W8I8;C9J4G8;C9JV02;A0A0A0MRP8	Q92599;A0A087X142;A6NMH6;A6NFQ9;F8W8I8	2008-09-01
3	2	1	Serine dehydratase-like	34.674	13.7	9.7	3.6	cytosol [GO:0005829]	Q96GA7;F8VYZ3;H0YID3;H0YIA2	Q96GA7;F8VYZ3;H0YID3	SDSL
8	6	8	Serine hydroxymethyltransferase, cytosolic	53.082	21.7	20.7	21.7	cytosol [GO:0005829];extracellular exosome [GO:0070062];nucleoplasm [GO:0005654];nucleus [GO:0005634]	P34896;J3KRZ5;A0A087WTD8;J3KRK5	P34896	SHMT1
16	8	23	Serine hydroxymethyltransferase, mitochondrial;Serine hydroxymethyltransferase	55.992	40.3	23.6	57.5	BRISC complex [GO:0070552];cytoplasm [GO:0005737];cytosol [GO:0005829];extracellular exosome [GO:0070062];microtubule cytoskeleton [GO:0015630];mitochondrial inner membrane [GO:0005743];mitochondrial intermembrane space [GO:0005758];mitochondrial matrix [GO:0005759];mitochondrial nucleoid [GO:0042645];mitochondrion [GO:0005739];nucleus [GO:0005634]	P34897;H0YIZ0;G3V2Y4;G3V5L0;G3V4W5;G3V540;G3V241;G3V3Y8;G3V4T0;G3V4X0;G3V2W0;G3V2E4;G3V2D2;G3V2Y1;G3V3C6	P34897;H0YIZ0;G3V2Y4	SHMT2
2	2	3	Serine palmitoyltransferase 1	52.743	7.2	8.7	11	endoplasmic reticulum [GO:0005783];endoplasmic reticulum membrane [GO:0005789];integral component of membrane [GO:0016021];serine C-palmitoyltransferase complex [GO:0017059];SPOTS complex [GO:0035339]	O15269;A0A2R8Y4S0;A0A2R8Y6A2	O15269	SPTLC1
0	2	0	Serine protease HTRA2, mitochondrial	48.84	0	7.4	0	CD40 receptor complex [GO:0035631];chromatin [GO:0000785];cytoplasmic side of plasma membrane [GO:0009898];cytoskeleton [GO:0005856];cytosol [GO:0005829];endoplasmic reticulum [GO:0005783];endoplasmic reticulum membrane [GO:0005789];membrane [GO:0016020];mitochondrial intermembrane space [GO:0005758];mitochondrial membrane [GO:0031966];mitochondrion [GO:0005739];nucleus [GO:0005634];serine-type e…	O43464;A0A0C4DG44	O43464;A0A0C4DG44	HTRA2
9	11	5	Serine/arginine-rich splicing factor 1	27.744	39.9	43.5	25.4	catalytic step 2 spliceosome [GO:0071013];cytoplasm [GO:0005737];nuclear speck [GO:0016607];nucleolus [GO:0005730];nucleoplasm [GO:0005654];nucleus [GO:0005634]	Q07955;J3KTL2;J3QQV5;J3KSW7;J3KSR8;Q13242;S4R3G0	Q07955;J3KTL2	SRSF1
2	3	2	Serine/arginine-rich splicing factor 10	31.3	10.3	14.9	10.3	cytoplasm [GO:0005737];cytosol [GO:0005829];nuclear speck [GO:0016607];nucleoplasm [GO:0005654];nucleus [GO:0005634]	O75494;Q5JRI1;Q6IQ42;Q8WXF0;R4GMP8	O75494;Q5JRI1;Q6IQ42	SRSF10;FUSIP1
3	4	2	Serine/arginine-rich splicing factor 2;Serine/arginine-rich splicing factor 8	25.476	18.6	21.7	10.9	cytoplasm [GO:0005737];cytosol [GO:0005829];interchromatin granule [GO:0035061];nuclear speck [GO:0016607];nucleoplasm [GO:0005654];nucleus [GO:0005634];spliceosomal complex [GO:0005681]	Q01130;J3QL05;J3KP15;Q9BRL6	Q01130;J3QL05;J3KP15;Q9BRL6	SRSF2;SRSF8
3	6	6	Serine/arginine-rich splicing factor 5	31.263	11.4	26.1	19.9	cytosol [GO:0005829];nuclear speck [GO:0016607];nucleolus [GO:0005730];nucleoplasm [GO:0005654];nucleus [GO:0005634]	Q13243;B4DJK0;B4DUA4;G3V5K8	Q13243;B4DJK0;B4DUA4	SRSF5
4	1	6	Serine/arginine-rich splicing factor 6	39.586	11.3	2.6	17.4	nuclear speck [GO:0016607];nucleoplasm [GO:0005654];nucleus [GO:0005634]	Q13247;A0A590UJK4;A0A590UK01;A0A590UJP7;A0A590UK80;Q08170;A0A0D9SEM4	Q13247;A0A590UJK4;A0A590UK01;A0A590UJP7;A0A590UK80	SRSF6
5	8	0	Serine/arginine-rich splicing factor 7	27.366	20.6	26.9	0	cytoplasm [GO:0005737];extracellular exosome [GO:0070062];nuclear speck [GO:0016607];nucleoplasm [GO:0005654];nucleus [GO:0005634]	Q16629;A0A0B4J1Z1;C9JAB2;F8WEA1	Q16629;A0A0B4J1Z1;C9JAB2	SRSF7
3	0	5	Serine/threonine-protein kinase 26	46.528	7	0	15.9	apical plasma membrane [GO:0016324];cell periphery [GO:0071944];cytoplasm [GO:0005737];cytosol [GO:0005829];extracellular exosome [GO:0070062];Golgi apparatus [GO:0005794];Golgi membrane [GO:0000139];Golgi-associated vesicle [GO:0005798];membrane [GO:0016020];nucleolus [GO:0005730];nucleoplasm [GO:0005654];nucleus [GO:0005634];perinuclear region of cytoplasm [GO:0048471];vesicle membrane [GO:0012…	Q9P289;Q8NBY1;B4E0Y9;Q9Y6E0;O00506;C9JDH9;C9J6L2;C9JCC0;C9J232;H7C279;H0Y630;B4DR80;C9JJV0;Q5JV98;Q5JV99	Q9P289;Q8NBY1;B4E0Y9	STK26
2	2	1	Serine/threonine-protein kinase ULK3	53.444	4.4	5.5	1.9	ciliary tip [GO:0097542];cytoplasm [GO:0005737];phagophore assembly site [GO:0000407]	Q6PHR2;H3BPN6;H3BT78;H3BP85	Q6PHR2;H3BPN6;H3BT78	ULK3
8	7	10	Serine/threonine-protein kinase VRK1	45.476	32.1	26.8	38.6	cytoplasm [GO:0005737];cytosol [GO:0005829];Golgi stack [GO:0005795];integral component of membrane [GO:0016021];nucleolus [GO:0005730];nucleoplasm [GO:0005654];nucleus [GO:0005634];spindle [GO:0005819]	Q99986;A0A7P0TBE4;A0A7P0TA65;A0A7P0TB15;A0A7P0T9T1;A0A7P0T838;A0A7P0T952;H0YJF7;A0A7P0TA16;A0A7P0T824;A0A7P0TAS8;A0A7P0TBB8;A0A7P0Z462;A0A7P0Z3Z7;A0A7P0TAA6;H0YJJ9;A0A7P0T9E5;A0A7P0T9I1;A0A7P0T977;A0A7P0Z445;A0A7P0T8N0;A0A7P0Z4A4;A0A7P0T9C6;A0A7P0T814;A0A7P0TB08;A0A7P0T925;A0A7P0TBI6;H0YJ50;A0A7P0T9B1;A0A7P0T832;A0A7P0Z4C8;A0A7P0T8M0;A0A7P0T8Z5;A0A7P0TA07;A0A7P0TAI5;A0A7P0Z4P9;A0A7P0T833	Q99986;A0A7P0TBE4;A0A7P0TA65;A0A7P0TB15;A0A7P0T9T1;A0A7P0T838;A0A7P0T952;H0YJF7;A0A7P0TA16;A0A7P0T824;A0A7P0TAS8;A0A7P0TBB8;A0A7P0Z462;A0A7P0Z3Z7;A0A7P0TAA6;H0YJJ9;A0A7P0T9E5;A0A7P0T9I1;A0A7P0T977;A0A7P0Z445;A0A7P0T8N0;A0A7P0Z4A4;A0A7P0T9C6;A0A7P0T814;A0A7P0TB08;A0A7P0T925;A0A7P0TBI6;H0YJ50	VRK1
11	11	13	Serine/threonine-protein phosphatase 2A 55 kDa regulatory subunit B alpha isoform	51.691	34.7	32.9	40.5	cytoskeleton [GO:0005856];cytosol [GO:0005829];glutamatergic synapse [GO:0098978];mitochondrial outer membrane [GO:0005741];mitochondrion [GO:0005739];nucleoplasm [GO:0005654];protein phosphatase type 2A complex [GO:0000159]	P63151;A0A590UJY3;E5RIY1;A0A590UJJ1;Q66LE6;Q00005;Q9Y2T4;H0YB06;E5RFR9;E5RHQ2;E5RJV2	P63151;A0A590UJY3	PPP2R2A
1	0	2	Serine/threonine-protein phosphatase 2A 56 kDa regulatory subunit epsilon isoform	54.699	2.8	0	5.6	cytoplasm [GO:0005737];cytosol [GO:0005829];nucleus [GO:0005634];protein phosphatase type 2A complex [GO:0000159]	Q16537;Q15173;H7C5Q9	Q16537	PPP2R5E
3	4	3	Serine/threonine-protein phosphatase 2A 56 kDa regulatory subunit gamma isoform	61.06	7.1	9.7	5.7	chromosome, centromeric region [GO:0000775];cytosol [GO:0005829];Golgi apparatus [GO:0005794];integral component of membrane [GO:0016021];nucleoplasm [GO:0005654];nucleus [GO:0005634];protein phosphatase type 2A complex [GO:0000159]	Q13362;H0YJ75;Q96B13;Q14738;H0YN84;H0Y8C4;E9PFR3;H0YJU0;H0YJ35;H0YJ49;G3V2U3	Q13362;H0YJ75;Q96B13	PPP2R5C
3	3	3	Serine/threonine-protein phosphatase 2A 65 kDa regulatory subunit A alpha isoform	65.308	7.1	7	6.6	chromosome, centromeric region [GO:0000775];cytoplasm [GO:0005737];cytosol [GO:0005829];dendrite [GO:0030425];extracellular exosome [GO:0070062];glutamatergic synapse [GO:0098978];lateral plasma membrane [GO:0016328];membrane [GO:0016020];membrane raft [GO:0045121];microtubule cytoskeleton [GO:0015630];mitochondrion [GO:0005739];nucleus [GO:0005634];protein phosphatase type 2A complex [GO:0000159…	P30153;B3KQV6;C9J9C1;P30154;E9PH38;H0YDG7	P30153;B3KQV6;C9J9C1	PPP2R1A
9	11	6	Serine/threonine-protein phosphatase 2A activator	40.667	35.5	56.1	24.3	calcium channel complex [GO:0034704];cytoplasm [GO:0005737];extracellular exosome [GO:0070062];nucleoplasm [GO:0005654];nucleus [GO:0005634];protein phosphatase type 2A complex [GO:0000159]	Q15257;A0A804CD06;A6PVN5;F6WIT2;Q5T949;Q68CR8;A6PVN8;A6PVN6;C9IZ76;B7ZBQ0;A6PVN7;H0Y6E5;B4DDQ6;H0Y562;A0A6Q8PH23;B7ZBP7;B7ZBP9	Q15257;A0A804CD06;A6PVN5;F6WIT2;Q5T949	PPP2R4
4	10	0	Serine/threonine-protein phosphatase 2A catalytic subunit alpha isoform;Serine/threonine-protein phosphatase 2A catalytic subunit beta isoform;Serine/threonine-protein phosphatase	35.594	12.9	42.4	0	chromosome, centromeric region [GO:0000775];cytoplasm [GO:0005737];cytosol [GO:0005829];extracellular exosome [GO:0070062];membrane [GO:0016020];membrane raft [GO:0045121];microtubule cytoskeleton [GO:0015630];mitochondrion [GO:0005739];nucleus [GO:0005634];plasma membrane [GO:0005886];protein phosphatase type 2A complex [GO:0000159];spindle pole [GO:0000922]	P67775;P62714;E5RFI3;E5RHP4;E7ESG8;E5RHC1;H0YC23;H0YBN9;E5RI56	P67775;P62714;E5RFI3;E5RHP4;E7ESG8;E5RHC1	PPP2CA;PPP2CB
3	5	0	Serine/threonine-protein phosphatase 4 catalytic subunit;Serine/threonine-protein phosphatase	35.08	9.1	21.5	0	cytosol [GO:0005829];microtubule organizing center [GO:0005815];nucleoplasm [GO:0005654];plasma membrane [GO:0005886];protein phosphatase 4 complex [GO:0030289]	P60510;H3BTA2;H3BV22;I3L4X0	P60510;H3BTA2;H3BV22	PPP4C
0	6	0	Serine/threonine-protein phosphatase 6 catalytic subunit;Serine/threonine-protein phosphatase 6 catalytic subunit, N-terminally processed	35.144	0	28.5	0	cytosol [GO:0005829];Golgi membrane [GO:0000139];mitochondrion [GO:0005739]	O00743;Q5T1S7	O00743	PPP6C
0	4	0	Serine/threonine-protein phosphatase PGAM5, mitochondrial	32.004	0	13.8	0	integral component of membrane [GO:0016021];mitochondrial outer membrane [GO:0005741];mitochondrion [GO:0005739]	Q96HS1;F5GXG4	Q96HS1	PGAM5
17	17	5	Serine/threonine-protein phosphatase PP1-alpha catalytic subunit;Serine/threonine-protein phosphatase	37.512	57.6	57.9	23.3	adherens junction [GO:0005912];cytoplasm [GO:0005737];cytosol [GO:0005829];dendritic spine [GO:0043197];extracellular exosome [GO:0070062];glycogen granule [GO:0042587];nucleolus [GO:0005730];nucleoplasm [GO:0005654];nucleus [GO:0005634];perikaryon [GO:0043204];plasma membrane [GO:0005886];presynapse [GO:0098793];protein phosphatase type 1 complex [GO:0000164];PTW/PP1 phosphatase complex [GO:0072…	P62136;A0A7I2V4F7;E9PMD7;H0Y3Y6;F8WE71;F8W0V8;F8W1A0	P62136;A0A7I2V4F7;E9PMD7	PPP1CA
16	16	5	Serine/threonine-protein phosphatase PP1-beta catalytic subunit;Serine/threonine-protein phosphatase	37.186	57.2	54.1	23.9	cytoplasm [GO:0005737];cytosol [GO:0005829];extracellular exosome [GO:0070062];focal adhesion [GO:0005925];glycogen granule [GO:0042587];nucleolus [GO:0005730];nucleoplasm [GO:0005654];nucleus [GO:0005634];plasma membrane [GO:0005886];protein phosphatase type 1 complex [GO:0000164];PTW/PP1 phosphatase complex [GO:0072357]	P62140;E7ETD8;C9J9S3;C9JP48	P62140;E7ETD8;C9J9S3;C9JP48	PPP1CB
15	14	5	Serine/threonine-protein phosphatase PP1-gamma catalytic subunit;Serine/threonine-protein phosphatase	36.983	53.3	50.2	23.2	cleavage furrow [GO:0032154];condensed chromosome kinetochore [GO:0000777];cytoplasm [GO:0005737];cytosol [GO:0005829];dendritic spine [GO:0043197];focal adhesion [GO:0005925];midbody [GO:0030496];mitochondrial outer membrane [GO:0005741];mitochondrion [GO:0005739];nuclear speck [GO:0016607];nucleolus [GO:0005730];nucleoplasm [GO:0005654];nucleus [GO:0005634];presynapse [GO:0098793];protein phosp…	P36873;F8VYE8;F8VR82;F8W0W8;A0A087WYY5	P36873;F8VYE8;F8VR82;F8W0W8;A0A087WYY5	PPP1CC
18	19	19	Serine-threonine kinase receptor-associated protein	38.438	67.1	70.3	67.4	cytoplasm [GO:0005737];cytosol [GO:0005829];nucleus [GO:0005634];SMN complex [GO:0032797];SMN-Sm protein complex [GO:0034719]	Q9Y3F4;H0YH33	Q9Y3F4	STRAP
12	8	13	Serine--tRNA ligase, mitochondrial	58.282	33.2	24.5	35.5	mitochondrial matrix [GO:0005759];mitochondrion [GO:0005739]	Q9NP81;M0QWZ7;M0R2C6;B4DJM9;M0R259;M0R2H5;M0QX29;M0R1C0	Q9NP81;M0QWZ7;M0R2C6;B4DJM9	SARS2
4	10	9	Serpin B6	42.621	14.4	35.6	33.8	collagen-containing extracellular matrix [GO:0062023];cytoplasm [GO:0005737];cytosol [GO:0005829];extracellular exosome [GO:0070062];extracellular region [GO:0005576];extracellular space [GO:0005615];ficolin-1-rich granule membrane [GO:0101003];integral component of membrane [GO:0016021];plasma membrane [GO:0005886];secretory granule membrane [GO:0030667];serine protease inhibitor complex [GO:009…	P35237;A0A024QZX5;A0A087X1N8;A0A2R8YD12;A0A2R8Y6A7;P50452;A0A2R8YDD0;A0A2R8Y517;C9JTJ8;C9JVA8;H7BXK7;A0A1B0GU38	P35237;A0A024QZX5;A0A087X1N8;A0A2R8YD12;A0A2R8Y6A7	SERPINB6
13	16	15	Serpin H1	46.44	45.9	56.9	52.6	collagen-containing extracellular matrix [GO:0062023];endoplasmic reticulum [GO:0005783];endoplasmic reticulum lumen [GO:0005788];endoplasmic reticulum-Golgi intermediate compartment [GO:0005793];extracellular space [GO:0005615];membrane raft [GO:0045121]	P50454;E9PJH8;E9PPV6;E9PR70;E9PKH2;E9PNX1;E9PK86;E9PMI5;E9PIG2;E9PRS3;E9PQ34;H0YEP8;E9PLA6	P50454;E9PJH8;E9PPV6;E9PR70;E9PKH2	SERPINH1
2	1	2	Serum paraoxonase/arylesterase 2	41.527	6.7	2.4	6.7	extracellular region [GO:0005576];integral component of membrane [GO:0016021];lysosome [GO:0005764];mitochondrion [GO:0005739];nucleus [GO:0005634];plasma membrane [GO:0005886]	A0A0J9YXF2;Q15165	A0A0J9YXF2;Q15165	PON2
1	1	0	SET and MYND domain-containing protein 5	47.34	2.2	5	0		Q6GMV2;E2QRN5;F8WEJ9;C9IYN9	Q6GMV2;E2QRN5;F8WEJ9;C9IYN9	SMYD5
2	3	2	Sex comb on midleg-like protein 1	37.447	9.4	15.8	9.4	nucleus [GO:0005634]	Q9UN30;Q5H966	Q9UN30	SCML1
1	12	0	S-formylglutathione hydrolase	31.462	6.4	67.4	0	cytoplasm [GO:0005737];cytoplasmic vesicle [GO:0031410];cytosol [GO:0005829];endoplasmic reticulum lumen [GO:0005788];extracellular exosome [GO:0070062]	P10768;X6RA14;U3KQT1;H7BZT7	P10768;X6RA14;U3KQT1;H7BZT7	ESD
8	10	7	Short/branched chain specific acyl-CoA dehydrogenase, mitochondrial	47.485	25	32.4	22	mitochondrial matrix [GO:0005759];mitochondrion [GO:0005739]	P45954	P45954	ACADSB
9	8	8	Sialic acid synthase	40.307	38.4	35.7	29.5	cytoplasm [GO:0005737];cytosol [GO:0005829];extracellular exosome [GO:0070062]	Q9NR45;Q5TBR0;Q5TBR1	Q9NR45	NANS
2	3	3	Sialidase-1	45.467	6	8.4	8.4	cell junction [GO:0030054];cytoplasm [GO:0005737];extracellular exosome [GO:0070062];extracellular region [GO:0005576];integral component of membrane [GO:0016021];intracellular membrane-bounded organelle [GO:0043231];lysosomal lumen [GO:0043202];lysosomal membrane [GO:0005765];lysosome [GO:0005764];membrane [GO:0016020];plasma membrane [GO:0005886];specific granule lumen [GO:0035580]	Q99519;E9PIF4	Q99519;E9PIF4	NEU1
1	9	0	Sideroflexin-1	35.619	4	44.4	0	integral component of membrane [GO:0016021];integral component of mitochondrial inner membrane [GO:0031305];mitochondrial membrane [GO:0031966];mitochondrion [GO:0005739]	Q9H9B4;S4R2X2;D6RFI0;D6RDG7;D6RAE9;Q9BWM7;A0A1P0AYU5	Q9H9B4;S4R2X2;D6RFI0	SFXN1
0	2	0	Sideroflexin-4	37.998	0	7.1	0	integral component of mitochondrial inner membrane [GO:0031305];mitochondrion [GO:0005739]	Q6P4A7	Q6P4A7	SFXN4
0	0	7	Signal recognition particle 54 kDa protein	55.704	0	0	18.3	cytoplasm [GO:0005737];cytosol [GO:0005829];endoplasmic reticulum [GO:0005783];nuclear speck [GO:0016607];nucleus [GO:0005634];signal recognition particle [GO:0048500];signal recognition particle, endoplasmic reticulum targeting [GO:0005786]	P61011;A0A7I2V584;G3V4F7;A0A7P0PJI2;G3V480;A0A7I2V5K0;A0A7I2V5S0	P61011;A0A7I2V584;G3V4F7;A0A7P0PJI2;G3V480;A0A7I2V5K0;A0A7I2V5S0	SRP54
0	2	0	Small acidic protein	20.332	0	16.4	0		O00193;E9PM92;E9PQA1;E9PRZ9	O00193;E9PM92;E9PQA1;E9PRZ9	SMAP;C11orf58
7	9	5	Small glutamine-rich tetratricopeptide repeat-containing protein alpha	34.063	26.5	31.3	20.1	cytoplasm [GO:0005737];cytosol [GO:0005829];extrinsic component of synaptic vesicle membrane [GO:0098850];membrane [GO:0016020];nucleus [GO:0005634];TRC complex [GO:0072380]	O43765;A0A7I2V4T9;A0A7I2V2U2;A0A7I2V5Z3;A0A7I2V588;A0A7I2V697;K7EMD6;A0A7I2YQY5;K7ERW5	O43765;A0A7I2V4T9;A0A7I2V2U2;A0A7I2V5Z3;A0A7I2V588;A0A7I2V697;K7EMD6	SGTA
1	1	0	Small glutamine-rich tetratricopeptide repeat-containing protein beta	33.429	3.9	5.3	0	cytosol [GO:0005829];membrane [GO:0016020];TRC complex [GO:0072380]	Q96EQ0;D6RFW1	Q96EQ0;D6RFW1	SGTB
2	0	2	Sodium/potassium-transporting ATPase subunit beta-1	35.061	8.3	0	8.3	apical plasma membrane [GO:0016324];basolateral plasma membrane [GO:0016323];caveola [GO:0005901];extracellular exosome [GO:0070062];extracellular vesicle [GO:1903561];intercalated disc [GO:0014704];lateral plasma membrane [GO:0016328];membrane [GO:0016020];organelle membrane [GO:0031090];plasma membrane [GO:0005886];sarcolemma [GO:0042383];sodium:potassium-exchanging ATPase complex [GO:0005890];…	P05026;V9GYR2	P05026;V9GYR2	ATP1B1
5	7	5	Sodium/potassium-transporting ATPase subunit beta-3	31.512	22.9	36.2	25.4	caveola [GO:0005901];extracellular exosome [GO:0070062];melanosome [GO:0042470];plasma membrane [GO:0005886];sodium:potassium-exchanging ATPase complex [GO:0005890];sperm flagellum [GO:0036126]	P54709;C9JA36;C9JXZ1;H7C4L9;H7C547;F8WBY4	P54709;C9JA36;C9JXZ1	ATP1B3
1	0	2	Solute carrier family 25 member 46	46.173	5.3	0	8.1	integral component of membrane [GO:0016021];mitochondrial outer membrane [GO:0005741];mitochondrion [GO:0005739]	Q96AG3	Q96AG3	SLC25A46
10	11	10	Sorbitol dehydrogenase	38.324	35.6	37.3	37	cytosol [GO:0005829];extracellular exosome [GO:0070062];extracellular space [GO:0005615];membrane [GO:0016020];mitochondrial membrane [GO:0031966];motile cilium [GO:0031514]	Q00796;A0A6I8PIS1;H0YKB3;A0A6I8PRA7	Q00796;A0A6I8PIS1	SORD
8	1	11	Sorting and assembly machinery component 50 homolog	51.976	22	2.3	28.4	extracellular exosome [GO:0070062];integral component of membrane [GO:0016021];MIB complex [GO:0140275];mitochondrial outer membrane [GO:0005741];mitochondrion [GO:0005739];SAM complex [GO:0001401]	Q9Y512	Q9Y512	SAMM50
1	0	1	Sorting nexin-17	52.901	2.6	0	2.6	cytoplasmic vesicle [GO:0031410];cytoplasmic vesicle membrane [GO:0030659];cytosol [GO:0005829];early endosome [GO:0005769];endosome [GO:0005768];endosome membrane [GO:0010008];Golgi apparatus [GO:0005794];intracellular membrane-bounded organelle [GO:0043231];membrane [GO:0016020];protein-containing complex [GO:0032991]	Q15036;F8WAZ0	Q15036;F8WAZ0	SNX17
5	5	6	Sorting nexin-5	46.816	14.9	16.1	18.1	brush border [GO:0005903];cytoplasmic vesicle membrane [GO:0030659];cytosol [GO:0005829];early endosome membrane [GO:0031901];endosome [GO:0005768];extrinsic component of cytoplasmic side of plasma membrane [GO:0031234];extrinsic component of endosome membrane [GO:0031313];intracellular membrane-bounded organelle [GO:0043231];macropinocytic cup [GO:0070685];perinuclear region of cytoplasm [GO:004…	Q9Y5X3;Q5QPE4;Q5QPE5;A0A087WUY5;U3KQL0;U3KQP5	Q9Y5X3;Q5QPE4;Q5QPE5;A0A087WUY5	SNX5
4	7	8	Sorting nexin-6;Sorting nexin-6, N-terminally processed	46.648	11.1	18.7	23.9	cytoplasm [GO:0005737];cytosol [GO:0005829];early endosome membrane [GO:0031901];endosome [GO:0005768];lysosome [GO:0005764];nucleus [GO:0005634];retromer complex [GO:0030904];retromer, tubulation complex [GO:0030905];tubular endosome [GO:0097422]	Q9UNH7;A0A0A0MRI2;G3V5X9;H0YJF8;G3V4Z5;G3V2U1;G3V5U2	Q9UNH7;A0A0A0MRI2;G3V5X9	SNX6
3	13	2	Spermidine synthase	33.824	16.9	54.6	8.9	cytosol [GO:0005829]	P19623;K7ESL0;K7EKM4;K7EL89;K7EQ47	P19623	SRM
8	10	6	Spermine synthase	41.268	36.6	50.5	30.1	cytosol [GO:0005829];extracellular exosome [GO:0070062]	P52788;H7C2R7	P52788;H7C2R7	SMS
5	2	4	S-phase kinase-associated protein 2	47.76	14.6	4.7	11.1	cytosol [GO:0005829];nucleolus [GO:0005730];nucleoplasm [GO:0005654];nucleus [GO:0005634];SCF ubiquitin ligase complex [GO:0019005]	Q13309;D6RF40;D6R9R7;A0A7I2V5B8;A0A7I2YQC7;A0A7I2V2J7;A0A0A0MTL5;A0A7I2YQB7;A0A7P0S4R7	Q13309;D6RF40;D6R9R7;A0A7I2V5B8;A0A7I2YQC7;A0A7I2V2J7;A0A0A0MTL5;A0A7I2YQB7	SKP2
1	0	1	Sphingosine-1-phosphate lyase 1	63.523	1.2	0	2.1	endoplasmic reticulum [GO:0005783];endoplasmic reticulum membrane [GO:0005789];integral component of endoplasmic reticulum membrane [GO:0030176];integral component of membrane [GO:0016021]	O95470;H0Y3V8;H7BXL7	O95470;H0Y3V8;H7BXL7	SGPL1
20	20	24	Spliceosome RNA helicase DDX39B	48.991	67.5	57.2	62.6	cytoplasm [GO:0005737];nuclear matrix [GO:0016363];nuclear speck [GO:0016607];nucleoplasm [GO:0005654];nucleus [GO:0005634];spliceosomal complex [GO:0005681];transcription export complex [GO:0000346]	Q13838;Q5STU3;A0A0G2JJZ9;A0A140T9X3;F6WLT2;F6TRA5;F6UJC5;A0A140TA18;A0A140T9X9;A0A0A0MT12;F6S4E6;A0A140T996;H0Y400;A0A140T9K1;A0A140T973;F6R6M7;A0A140T9L4;H0YCC6;F6QYI9;A0A0G2JJL7;A0A0G2JHN7;F6S2B7;F6U6E2;F6SXL5;A0A140T9N3;A0A140T9K2	Q13838;Q5STU3;A0A0G2JJZ9;A0A140T9X3;F6WLT2;F6TRA5;F6UJC5;A0A140TA18;A0A140T9X9;A0A0A0MT12	DDX39B
0	2	0	Spliceosome-associated protein CWC15 homolog	26.624	0	8.3	0	catalytic step 2 spliceosome [GO:0071013];mitochondrion [GO:0005739];nuclear speck [GO:0016607];nucleoplasm [GO:0005654];nucleus [GO:0005634];spliceosomal complex [GO:0005681];U2-type catalytic step 2 spliceosome [GO:0071007]	Q9P013	Q9P013	CWC15
0	1	0	Splicing factor 3A subunit 3	58.848	0	3.4	0	catalytic step 2 spliceosome [GO:0071013];nuclear speck [GO:0016607];nucleoplasm [GO:0005654];nucleus [GO:0005634];spliceosomal complex [GO:0005681];U2 snRNP [GO:0005686];U2-type precatalytic spliceosome [GO:0071005]	Q12874	Q12874	SF3A3
4	4	5	Splicing factor 3B subunit 4	44.385	14.6	18.4	20	nucleolus [GO:0005730];nucleoplasm [GO:0005654];nucleus [GO:0005634];spliceosomal complex [GO:0005681];U12-type spliceosomal complex [GO:0005689];U2-type precatalytic spliceosome [GO:0071005]	Q15427;Q5SZ64	Q15427;Q5SZ64	SF3B4
4	4	5	Splicing factor 45	44.961	11.2	12.2	14.5	nucleoplasm [GO:0005654];spliceosomal complex [GO:0005681]	Q96I25;H0Y6J6;Q5W011;Q5W010;Q5W012	Q96I25;H0Y6J6;Q5W011;Q5W010;Q5W012	RBM17
9	10	8	Splicing factor U2AF 35 kDa subunit;Splicing factor U2AF 26 kDa subunit	27.872	31.2	41.2	25.4	Cajal body [GO:0015030];catalytic step 2 spliceosome [GO:0071013];cytoplasm [GO:0005737];nuclear speck [GO:0016607];nucleoplasm [GO:0005654];spliceosomal complex [GO:0005681];U2AF complex [GO:0089701]	Q01081;Q8WU68;A0A1B0GW87;M0QYK5;M0R2N4;K7EJH3;K7EJM7	Q01081;Q8WU68	U2AF1;U2AF1L4
2	1	4	Splicing factor U2AF 65 kDa subunit	53.5	5.5	3.4	10.5	commitment complex [GO:0000243];nuclear speck [GO:0016607];nucleoplasm [GO:0005654];nucleus [GO:0005634];spliceosomal complex [GO:0005681];U2AF complex [GO:0089701];U2-type prespliceosome [GO:0071004]	P26368;K7ENG2	P26368;K7ENG2	U2AF2
1	2	2	Splicing factor, proline- and glutamine-rich	76.149	1.1	4.4	4.4	chromatin [GO:0000785];cytoplasm [GO:0005737];nuclear matrix [GO:0016363];nuclear speck [GO:0016607];nucleoplasm [GO:0005654];nucleus [GO:0005634];paraspeckles [GO:0042382];RNA polymerase II transcription regulator complex [GO:0090575]	P23246	P23246	SFPQ
9	7	9	Squalene synthase	48.115	26.6	25.9	26.4	endoplasmic reticulum [GO:0005783];endoplasmic reticulum membrane [GO:0005789];integral component of membrane [GO:0016021]	P37268;E9PNM1;A0A1W2PQ47;E9PJG4;E9PS69;E9PQ90;E9PNJ2;E9PSH1	P37268;E9PNM1;A0A1W2PQ47;E9PJG4	FDFT1
2	0	2	STAM-binding protein	48.076	6.4	0	8.3	cleavage furrow [GO:0032154];cytosol [GO:0005829];early endosome [GO:0005769];endosome [GO:0005768];extracellular exosome [GO:0070062];membrane [GO:0016020];nucleoplasm [GO:0005654];nucleus [GO:0005634];plasma membrane [GO:0005886]	O95630;F5H5B9;A0A804HL27;A0A804HKA6;A0A804HJS0;A0A804HHU9;A0A804HIJ2;A0A804HII8;A0A804HHV2;A0A804HI64;A0A804HIF8;A0A804HIV0;C9JK83;A0A804HJ64;A0A804HJC8;C9JEK5;A0A804HL38;A0A804HJD9;A0A804HKL2;A0A804HJE8	O95630;F5H5B9;A0A804HL27;A0A804HKA6;A0A804HJS0;A0A804HHU9;A0A804HIJ2;A0A804HII8;A0A804HHV2;A0A804HI64;A0A804HIF8;A0A804HIV0;C9JK83;A0A804HJ64;A0A804HJC8;C9JEK5;A0A804HL38	STAMBP
7	8	7	Sterol-4-alpha-carboxylate 3-dehydrogenase, decarboxylating	41.9	26	31.1	26	endoplasmic reticulum [GO:0005783];endoplasmic reticulum membrane [GO:0005789];integral component of membrane [GO:0016021];lipid droplet [GO:0005811]	Q15738;C9JDR0	Q15738;C9JDR0	NSDHL
14	16	15	Stomatin-like protein 2, mitochondrial	38.534	44.4	61	52.8	cytoskeleton [GO:0005856];extrinsic component of plasma membrane [GO:0019897];membrane [GO:0016020];membrane raft [GO:0045121];mitochondrial inner membrane [GO:0005743];mitochondrial intermembrane space [GO:0005758]	Q9UJZ1;A0A087WYB4;F2Z2I8	Q9UJZ1;A0A087WYB4	STOML2
7	6	10	Stress-70 protein, mitochondrial	73.68	14.6	12.8	20.6	cytoplasm [GO:0005737];extracellular exosome [GO:0070062];focal adhesion [GO:0005925];MIB complex [GO:0140275];mitochondrial matrix [GO:0005759];mitochondrial nucleoid [GO:0042645];mitochondrion [GO:0005739];nucleolus [GO:0005730];SAM complex [GO:0001401]	P38646;A0A7I2V2G2;A0A7I2V2S7;D6RCD7;A0A7I2YQB2;A0A7I2V3F7;H0Y8K0;A0A3B3ITI4;H0Y8S0	P38646;A0A7I2V2G2;A0A7I2V2S7;D6RCD7;A0A7I2YQB2;A0A7I2V3F7;H0Y8K0	HSPA9
2	2	2	Stress-induced-phosphoprotein 1	62.639	3.9	3.9	3.9	chaperone complex [GO:0101031];cytosol [GO:0005829];Golgi apparatus [GO:0005794];nucleus [GO:0005634];protein-containing complex [GO:0032991]	P31948	P31948	STIP1
1	2	1	Stromal membrane-associated protein 2	46.785	2.6	5.6	2.6	cytoplasm [GO:0005737]	Q8WU79;X6RCC3;A0A087WV97	Q8WU79;X6RCC3;A0A087WV97	SMAP2
6	2	8	Succinate-semialdehyde dehydrogenase, mitochondrial	57.214	18.5	9	22.6	mitochondrial matrix [GO:0005759];mitochondrion [GO:0005739]	P51649;C9J8Q5;A0A5F9ZI23;A0A5F9ZH98;A0A5F9ZH05	P51649;C9J8Q5;A0A5F9ZI23	ALDH5A1
8	8	7	Succinyl-CoA ligase [ADP-forming] subunit beta, mitochondrial	50.317	22.2	20.7	14.3	extracellular exosome [GO:0070062];mitochondrial matrix [GO:0005759];mitochondrion [GO:0005739];succinate-CoA ligase complex [GO:0042709]	Q9P2R7;A0A2R8Y6Y7;A0A2R8YDQ9;Q5T9Q5;Q5T9Q8;A0A0U1RQF8;A0A2R8Y5P6;A0A2R8Y6E6;A0A0U1RQL1;A0A0U1RRI1;A0A0U1RQU7;A0A2R8Y5P4	Q9P2R7;A0A2R8Y6Y7;A0A2R8YDQ9;Q5T9Q5	SUCLA2
0	2	1	Succinyl-CoA ligase [GDP-forming] subunit beta, mitochondrial	46.51	0	6.2	1.6	mitochondrial matrix [GO:0005759];mitochondrion [GO:0005739];plasma membrane [GO:0005886];succinate-CoA ligase complex (GDP-forming) [GO:0045244];succinate-CoA ligase complex [GO:0042709]	Q96I99;E9PDQ8;H0Y852	Q96I99;E9PDQ8	SUCLG2
1	2	8	Succinyl-CoA:3-ketoacid coenzyme A transferase 1, mitochondrial	56.157	5.2	9.2	23.7	mitochondrial matrix [GO:0005759];mitochondrion [GO:0005739];nucleoplasm [GO:0005654]	P55809;E9PDW2	P55809;E9PDW2	OXCT1
0	2	0	Sulfatase-modifying factor 2	33.843	0	7.3	0	endoplasmic reticulum [GO:0005783];endoplasmic reticulum lumen [GO:0005788]	Q8NBJ7;C9JL30;J3KQJ1;C9J660;F8WA42;F8WEX5;E9PG02;E9PBT8;A8MXB9;H7C3B2;A0A494C1B1	Q8NBJ7;C9JL30;J3KQJ1;C9J660;F8WA42;F8WEX5;E9PG02;E9PBT8;A8MXB9;H7C3B2;A0A494C1B1	SUMF2
21	21	20	SUMO-activating enzyme subunit 1;SUMO-activating enzyme subunit 1, N-terminally processed	38.449	65.9	78.9	62.7	cytoplasm [GO:0005737];nucleoplasm [GO:0005654];nucleus [GO:0005634];SUMO activating enzyme complex [GO:0031510]	Q9UBE0;M0QZS6;B3KNJ4;A0A590UK93;A0A590UKC5;M0QX65;M0R054;M0QYM8;A0A590UKA0;M0R375;M0R286;M0QYP2	Q9UBE0;M0QZS6;B3KNJ4;A0A590UK93;A0A590UKC5;M0QX65	SAE1
2	4	3	SUMO-activating enzyme subunit 2	71.223	2.5	6.2	3.9	cytoplasm [GO:0005737];nucleoplasm [GO:0005654];SUMO activating enzyme complex [GO:0031510]	Q9UBT2;K7EPL2;U3KQ93;K7ESK7	Q9UBT2;K7EPL2	UBA2
12	14	6	Suppressor of G2 allele of SKP1 homolog	41.024	44.4	46.8	19.5	cytosol [GO:0005829];kinetochore [GO:0000776];nucleus [GO:0005634];protein-containing complex [GO:0032991];ubiquitin ligase complex [GO:0000151]	Q9Y2Z0	Q9Y2Z0	SUGT1
3	6	3	Surfeit locus protein 6	41.45	14.1	23.8	5.8	granular component [GO:0001652];nucleolus [GO:0005730];nucleoplasm [GO:0005654]	O75683	O75683	SURF6
6	7	5	Survival motor neuron protein	31.848	26.2	34	27.2	axon [GO:0030424];Cajal body [GO:0015030];cytoplasm [GO:0005737];cytoplasmic ribonucleoprotein granule [GO:0036464];cytosol [GO:0005829];Gemini of coiled bodies [GO:0097504];neuron projection [GO:0043005];nuclear body [GO:0016604];nucleoplasm [GO:0005654];nucleus [GO:0005634];perikaryon [GO:0043204];SMN complex [GO:0032797];SMN-Sm protein complex [GO:0034719];Z disc [GO:0030018]	Q16637;A0A1W2PRV5;E7EQZ4;A0A0G2JRX5;A0A0G2JRY6;B4DP61;A0A0G2JQN8;H0YBZ9	Q16637;A0A1W2PRV5;E7EQZ4	SMN1
0	2	0	Survival of motor neuron-related-splicing factor 30	26.711	0	15.5	0	Cajal body [GO:0015030];cytoplasm [GO:0005737];nuclear speck [GO:0016607];nucleoplasm [GO:0005654];nucleus [GO:0005634];spliceosomal complex [GO:0005681]	O75940	O75940	SMNDC1
1	2	2	SWI/SNF-related matrix-associated actin-dependent regulator of chromatin subfamily B member 1	44.141	3.4	8.6	8.3	brahma complex [GO:0035060];fibrillar center [GO:0001650];intracellular membrane-bounded organelle [GO:0043231];nBAF complex [GO:0071565];npBAF complex [GO:0071564];nuclear chromatin [GO:0000790];nuclear chromosome [GO:0000228];nucleolus [GO:0005730];nucleoplasm [GO:0005654];nucleus [GO:0005634];protein-containing complex [GO:0032991];SWI/SNF complex [GO:0016514];XY body [GO:0001741]	Q12824;G5E975;A0A0G2JRV3;A0A0U1RQQ2;A0A0U1RRB8;A0A2R8YEE8;A0A0G2JSE9;C9JTA6;A0A2R8Y5N5;B5MCL5	Q12824;G5E975;A0A0G2JRV3	SMARCB1
1	0	2	Synapse-associated protein 1	39.933	4.3	0	6.5	axon [GO:0030424];cytosol [GO:0005829];dendrite [GO:0030425];extracellular exosome [GO:0070062];extrinsic component of cytoplasmic side of plasma membrane [GO:0031234];Golgi apparatus [GO:0005794];growth cone [GO:0030426];nucleoplasm [GO:0005654];perikaryon [GO:0043204];perinuclear region of cytoplasm [GO:0048471];postsynaptic membrane [GO:0045211];presynaptic membrane [GO:0042734]	Q96A49	Q96A49	SYAP1
10	10	11	Synaptic vesicle membrane protein VAT-1 homolog	41.92	38.9	40.2	45.5	azurophil granule lumen [GO:0035578];extracellular exosome [GO:0070062];extracellular region [GO:0005576];integral component of membrane [GO:0016021];mitochondrial outer membrane [GO:0005741]	Q99536;K7ERT7;K7ESA3;K7ENX2;K7EM19;K7EJM4;K7ER81	Q99536;K7ERT7	VAT1
1	2	1	Synaptophysin-like protein 1	28.565	4.2	13.9	9.7	extracellular exosome [GO:0070062];integral component of membrane [GO:0016021];integral component of plasma membrane [GO:0005887];melanosome [GO:0042470];secretory granule [GO:0030141];synaptic vesicle membrane [GO:0030672]	Q16563	Q16563	SYPL1
5	4	4	Syntaxin-12	31.642	22.8	22.1	19.6	early endosome membrane [GO:0031901];endomembrane system [GO:0012505];Golgi membrane [GO:0000139];integral component of membrane [GO:0016021];integral component of synaptic vesicle membrane [GO:0030285];membrane [GO:0016020];membrane raft [GO:0045121];phagocytic vesicle [GO:0045335];phagophore assembly site [GO:0000407];postsynaptic recycling endosome [GO:0098837];recycling endosome membrane [GO:…	Q86Y82;B1AJQ6	Q86Y82;B1AJQ6	STX12
1	5	0	Syntaxin-18	38.673	2.4	16.4	0	endoplasmic reticulum [GO:0005783];endoplasmic reticulum membrane [GO:0005789];Golgi membrane [GO:0000139];integral component of membrane [GO:0016021];SNARE complex [GO:0031201]	Q9P2W9;D6RF48;D6RC71	Q9P2W9;D6RF48;D6RC71	STX18
3	6	2	Syntaxin-7	29.815	16.9	36	11.9	azurophil granule [GO:0042582];early endosome [GO:0005769];early endosome membrane [GO:0031901];endocytic vesicle [GO:0030139];endomembrane system [GO:0012505];endosome [GO:0005768];extracellular exosome [GO:0070062];immunological synapse [GO:0001772];integral component of membrane [GO:0016021];late endosome [GO:0005770];lysosomal membrane [GO:0005765];lysosome [GO:0005764];perinuclear region of …	O15400	O15400	STX7
7	10	9	TAR DNA-binding protein 43	44.739	32.6	40.8	40.1	cytoplasmic stress granule [GO:0010494];interchromatin granule [GO:0035061];nuclear speck [GO:0016607];nucleoplasm [GO:0005654];nucleus [GO:0005634];perichromatin fibrils [GO:0005726]	Q13148;A0A087WYY0;A0A087X260;G3V162;B1AKP7;A0A0A0N0M3;A0A087WX29;K7EN94;K7EJM5;A0A087WV68;A0A087WXQ5;A0A087WXV3;A0A087WX67;A0A087WW61;A0A087WZC9;A0A087WYE7;A0A0A0MSV7;K7EJ99;A0A087WZM1;K7EL26;A0A087WTZ4	Q13148;A0A087WYY0;A0A087X260;G3V162;B1AKP7;A0A0A0N0M3;A0A087WX29;K7EN94;K7EJM5;A0A087WV68;A0A087WXQ5	TARDBP;TDP43
2	1	0	Target of rapamycin complex subunit LST8	35.876	11	5.5	0	cytoplasm [GO:0005737];cytosol [GO:0005829];nucleoplasm [GO:0005654];TORC1 complex [GO:0031931];TORC2 complex [GO:0031932]	Q9BVC4;H3BSZ4;A0A0A0MR05;H3BR38;H3BM50;H3BPU5;H3BR25;H3BPT1;H3BN58	Q9BVC4;H3BSZ4;A0A0A0MR05;H3BR38;H3BM50;H3BPU5;H3BR25;H3BPT1;H3BN58	MLST8
4	7	3	TBC1 domain family member 13	46.553	14.8	23.2	12.8	cytosol [GO:0005829];membrane [GO:0016020]	Q9NVG8	Q9NVG8	TBC1D13
6	4	7	T-complex protein 1 subunit alpha	60.343	13.3	9.9	15.1	acrosomal vesicle [GO:0001669];cell body [GO:0044297];centrosome [GO:0005813];chaperonin-containing T-complex [GO:0005832];cytosol [GO:0005829];extracellular exosome [GO:0070062];Golgi apparatus [GO:0005794];microtubule [GO:0005874];nuclear heterochromatin [GO:0005720];pericentriolar material [GO:0000242];zona pellucida receptor complex [GO:0002199]	P17987;F5H282;E7EQR6;E7ERF2;F5GZ03;F5H136;F5H7Y1;F5GYL4;F5GZI8;F5H676	P17987;F5H282;E7EQR6	TCP1
15	12	23	T-complex protein 1 subunit beta	57.488	40	32.9	56.8	azurophil granule lumen [GO:0035578];cell body [GO:0044297];chaperonin-containing T-complex [GO:0005832];cytosol [GO:0005829];extracellular exosome [GO:0070062];extracellular region [GO:0005576];microtubule [GO:0005874];zona pellucida receptor complex [GO:0002199]	P78371;F5GWF6;F8VQ14	P78371;F5GWF6;F8VQ14	CCT2
9	11	12	T-complex protein 1 subunit delta	57.924	23	30.6	32.8	cell body [GO:0044297];cell projection [GO:0042995];centrosome [GO:0005813];chaperonin-containing T-complex [GO:0005832];cytosol [GO:0005829];extracellular exosome [GO:0070062];melanosome [GO:0042470];microtubule [GO:0005874];nucleoplasm [GO:0005654];zona pellucida receptor complex [GO:0002199]	P50991	P50991	CCT4
3	5	2	T-complex protein 1 subunit epsilon	59.67	7.4	16.1	4.8	cell body [GO:0044297];centrosome [GO:0005813];chaperonin-containing T-complex [GO:0005832];cytosol [GO:0005829];extracellular exosome [GO:0070062];microtubule [GO:0005874]	P48643;E7ENZ3;B7ZAR1;E9PCA1	P48643;E7ENZ3;B7ZAR1;E9PCA1	CCT5
9	4	12	T-complex protein 1 subunit eta	59.366	25.6	12.2	29.5	cell body [GO:0044297];chaperonin-containing T-complex [GO:0005832];cytoplasm [GO:0005737];cytosol [GO:0005829];extracellular exosome [GO:0070062];microtubule [GO:0005874]	Q99832;F8WAM2;F8WBP8;A0A0D9SG95	Q99832	CCT7
10	9	9	T-complex protein 1 subunit gamma	60.533	23.3	24	22.8	cell body [GO:0044297];chaperonin-containing T-complex [GO:0005832];cytoskeleton [GO:0005856];cytosol [GO:0005829];extracellular exosome [GO:0070062];microtubule [GO:0005874];plasma membrane [GO:0005886];zona pellucida receptor complex [GO:0002199]	P49368;B4DUR8;Q5SZX6;E9PQ35;E9PRC8;Q5SZW8;E9PM09	P49368;B4DUR8	CCT3
7	10	17	T-complex protein 1 subunit theta	59.62	14.6	20.6	38	azurophil granule lumen [GO:0035578];cell body [GO:0044297];centrosome [GO:0005813];chaperonin-containing T-complex [GO:0005832];cilium [GO:0005929];cytoplasm [GO:0005737];cytosol [GO:0005829];extracellular exosome [GO:0070062];extracellular region [GO:0005576];ficolin-1-rich granule lumen [GO:1904813];intermediate filament cytoskeleton [GO:0045111];microtubule [GO:0005874];nucleoplasm [GO:000565…	P50990;H7C4C8;H7C2U0	P50990	CCT8
6	9	6	T-complex protein 1 subunit zeta	58.024	17.5	25	13	chaperonin-containing T-complex [GO:0005832];cytoplasm [GO:0005737];cytosol [GO:0005829];extracellular exosome [GO:0070062];microtubule [GO:0005874]	P40227;J3KRI6	P40227	CCT6A
5	3	10	Testin	47.996	19.2	13.8	31.4	cell junction [GO:0030054];cytoplasm [GO:0005737];cytosol [GO:0005829];focal adhesion [GO:0005925];nucleus [GO:0005634];plasma membrane [GO:0005886];protein-containing complex [GO:0032991]	Q9UGI8;F8W7T0;H7BYK1;F8WDI4	Q9UGI8	TES
0	0	3	Testis-expressed sequence 264 protein	34.188	0	0	15.7	autophagosome membrane [GO:0000421];cytosol [GO:0005829];endoplasmic reticulum membrane [GO:0005789];extracellular region [GO:0005576];integral component of membrane [GO:0016021];nucleus [GO:0005634];platelet alpha granule lumen [GO:0031093];replication fork [GO:0005657]	Q9Y6I9;C9JUC3;C9J7N0;C9JXQ7;C9JHH5;A0A087WTU3;C9JL43	Q9Y6I9;C9JUC3;C9J7N0;C9JXQ7;C9JHH5;A0A087WTU3	TEX264
1	2	0	Tetratricopeptide repeat protein 1	33.526	6.2	11.3	0	cytosol [GO:0005829];peroxisomal membrane [GO:0005778]	Q99614;A0A804HKC5;A0A804HHT7;A0A804HKI4;A0A804HL30;A0A804HIB8;A0A804HJM4;H0YB37	Q99614;A0A804HKC5;A0A804HHT7;A0A804HKI4;A0A804HL30;A0A804HIB8	TTC1
1	1	0	Tetratricopeptide repeat protein 38	52.787	2.6	3.4	0	extracellular exosome [GO:0070062]	Q5R3I4;A9UJP8;F8WBU8;H7C089;H7C2L7	Q5R3I4;A9UJP8	TTC38
4	5	5	Tetratricopeptide repeat protein 4	44.678	18.6	23.8	25.6	cytoplasm [GO:0005737];nucleoplasm [GO:0005654];nucleus [GO:0005634]	O95801	O95801	TTC4
0	1	2	Tetratricopeptide repeat protein 5	48.927	0	3.2	5.7	cytoplasm [GO:0005737];nucleoplasm [GO:0005654]	Q8N0Z6;H9KV81	Q8N0Z6	TTC5
11	7	14	Thioredoxin domain-containing protein 5	47.628	28.5	19.2	36.1	azurophil granule lumen [GO:0035578];endoplasmic reticulum [GO:0005783];endoplasmic reticulum lumen [GO:0005788];extracellular exosome [GO:0070062];extracellular region [GO:0005576];lysosomal lumen [GO:0043202]	Q8NBS9	Q8NBS9	TXNDC5
0	0	2	Thioredoxin reductase 1, cytoplasmic	70.905	0	0	4.9	cytoplasm [GO:0005737];cytosol [GO:0005829];extracellular exosome [GO:0070062];fibrillar center [GO:0001650];mitochondrion [GO:0005739];nucleoplasm [GO:0005654]	Q16881;E9PIR7;F8W809;A0A087WSW9;A0A182DWI3;A0A087WSY9;E2QRB9;E9PQI3;E9PLT3;E9PKI4;A0A0B4J225;E9PIZ5;E9PKD3	Q16881;E9PIR7;F8W809;A0A087WSW9;A0A182DWI3;A0A087WSY9;E2QRB9	TXNRD1
7	7	2	Thioredoxin-like protein 1	32.251	41.2	38.1	10	cytoplasm [GO:0005737];cytosol [GO:0005829];nucleus [GO:0005634];proteasome complex [GO:0000502]	O43396;K7ER96;K7EML9;K7EKG2;K7EPB7;K7EME7	O43396;K7ER96	TXNL1
0	2	0	Thioredoxin-related transmembrane protein 1	31.791	0	8.9	0	endoplasmic reticulum membrane [GO:0005789];integral component of membrane [GO:0016021]	Q9H3N1	Q9H3N1	TMX1
0	2	0	Thioredoxin-related transmembrane protein 2	34.037	0	9.1	0	endoplasmic reticulum membrane [GO:0005789];integral component of membrane [GO:0016021];mitochondria-associated endoplasmic reticulum membrane [GO:0044233];mitochondrial membrane [GO:0031966];mitochondrion [GO:0005739]	Q9Y320;A0A669KAZ6;E9PSF0;E9PRL5;E9PLR1;A0A669KBH8;G3V155	Q9Y320;A0A669KAZ6;E9PSF0;E9PRL5;E9PLR1;A0A669KBH8;G3V155	TMX2
1	1	1	Thioredoxin-related transmembrane protein 4	38.952	3.7	3.7	3.4	integral component of membrane [GO:0016021];nuclear inner membrane [GO:0005637]	Q9H1E5	Q9H1E5	TMX4
4	3	4	THO complex subunit 3	38.771	17.7	11.7	17.7	nuclear speck [GO:0016607];nucleoplasm [GO:0005654];THO complex part of transcription export complex [GO:0000445];transcription export complex [GO:0000346]	Q96J01;D6RGZ2;D6REC9;H0Y9T1;H7C0C5	Q96J01;D6RGZ2;D6REC9	THOC3
2	5	0	THO complex subunit 4	26.888	8.2	35.8	0	catalytic step 2 spliceosome [GO:0071013];cytoplasm [GO:0005737];cytosol [GO:0005829];extracellular exosome [GO:0070062];membrane [GO:0016020];nuclear speck [GO:0016607];nucleoplasm [GO:0005654];nucleus [GO:0005634];transcription export complex [GO:0000346]	Q86V81;E9PB61	Q86V81;E9PB61	ALYREF
6	8	1	THO complex subunit 6 homolog	37.535	27.9	36.1	5.6	nuclear body [GO:0016604];nuclear speck [GO:0016607];nucleoplasm [GO:0005654];nucleus [GO:0005634];THO complex [GO:0000347];THO complex part of transcription export complex [GO:0000445];transcription export complex [GO:0000346]	Q86W42	Q86W42	THOC6
1	2	2	Threonine--tRNA ligase, cytoplasmic	83.434	1.4	4.6	4.1	actin cytoskeleton [GO:0015629];cytoplasm [GO:0005737];cytosol [GO:0005829];extracellular exosome [GO:0070062];nucleus [GO:0005634]	P26639;A2RTX5;B7ZLP8	P26639	TARS
6	2	4	THUMP domain-containing protein 1	39.315	17.8	7.1	13.6	nucleoplasm [GO:0005654]	Q9NXG2;H3BNW0	Q9NXG2;H3BNW0	THUMPD1
3	5	1	Thymidylate synthase	35.716	12.1	22.4	3.5	cytoplasm [GO:0005737];cytosol [GO:0005829];mitochondrial inner membrane [GO:0005743];mitochondrial matrix [GO:0005759];mitochondrion [GO:0005739];nucleolus [GO:0005730];nucleus [GO:0005634]	P04818	P04818	TYMS
2	0	3	Thyroid receptor-interacting protein 6	50.287	4.8	0	8	cytoplasm [GO:0005737];cytoskeleton [GO:0005856];cytosol [GO:0005829];focal adhesion [GO:0005925];nucleus [GO:0005634];plasma membrane [GO:0005886];stress fiber [GO:0001725]	Q15654;H7BZE2	Q15654	TRIP6
0	1	0	Thyroid transcription factor 1-associated protein 26	28.669	0	4.6	0	nucleoplasm [GO:0005654]	Q9P031;F8VNY5	Q9P031;F8VNY5	CCDC59
1	0	2	Tissue alpha-L-fucosidase	53.688	2.4	0	6.4	azurophil granule lumen [GO:0035578];cytoplasm [GO:0005737];extracellular exosome [GO:0070062];extracellular region [GO:0005576];lysosomal lumen [GO:0043202];lysosome [GO:0005764]	P04066	P04066	FUCA1
0	2	0	Titin	3816	0	0.1	0	condensed nuclear chromosome [GO:0000794];cytosol [GO:0005829];extracellular exosome [GO:0070062];extracellular region [GO:0005576];I band [GO:0031674];M band [GO:0031430];plasma membrane [GO:0005886];striated muscle thin filament [GO:0005865];Z disc [GO:0030018]	Q8WZ42;A0A0A0MTS7;A0A0A0MRA3	Q8WZ42;A0A0A0MTS7;A0A0A0MRA3	TTN
0	2	0	Torsin-1A	37.808	0	7.5	0	cytoplasmic vesicle membrane [GO:0030659];cytoskeleton [GO:0005856];cytosol [GO:0005829];endoplasmic reticulum [GO:0005783];endoplasmic reticulum lumen [GO:0005788];extracellular exosome [GO:0070062];extrinsic component of endoplasmic reticulum membrane [GO:0042406];growth cone [GO:0030426];intracellular membrane-bounded organelle [GO:0043231];membrane [GO:0016020];nuclear envelope [GO:0005635];n…	O14656;A0A494BZT7	O14656;A0A494BZT7	TOR1A
1	2	0	Torsin-1B	37.978	2.1	6.2	0	endoplasmic reticulum [GO:0005783];endoplasmic reticulum lumen [GO:0005788];extracellular exosome [GO:0070062];nuclear envelope [GO:0005635];nuclear membrane [GO:0031965]	O14657;H0Y7C8	O14657;H0Y7C8	TOR1B
5	3	0	TraB domain-containing protein	42.321	21.3	9.8	0		Q9H4I3;J3KPT4	Q9H4I3;J3KPT4	TRABD
13	13	11	Transaldolase	37.54	40.4	39.8	34.7	cytoplasm [GO:0005737];cytosol [GO:0005829];extracellular exosome [GO:0070062];nucleus [GO:0005634]	P37837;F2Z393;E9PM01;E9PKI8	P37837;F2Z393	TALDO1
7	9	8	Transcription elongation factor A protein 1	33.969	23.3	42.5	28.6	nucleolus [GO:0005730];nucleoplasm [GO:0005654];nucleus [GO:0005634];transcription elongation factor complex [GO:0008023];transcription factor TFIID complex [GO:0005669]	P23193;A0A1W2PPZ5;A0A1W2PRL9;E5RIS7;E5RJ93;B7Z4S1;Q15560;E5RK46;A0A1W2PS15;E5RFI1;A0A1W2PPV7;A0A0A0MT58;Q5JRI7	P23193;A0A1W2PPZ5;A0A1W2PRL9;E5RIS7	TCEA1
1	1	1	Transcription factor AP-1	35.675	4.2	4.5	4.2	cytosol [GO:0005829];nuclear chromatin [GO:0000790];nuclear chromosome [GO:0000228];nuclear euchromatin [GO:0005719];nucleoplasm [GO:0005654];nucleus [GO:0005634];transcription factor AP-1 complex [GO:0035976];transcription regulator complex [GO:0005667];transcription repressor complex [GO:0017053]	P05412	P05412	JUN
4	0	0	Transcription factor AP-2-alpha;Transcription factor AP-2-beta;Transcription factor AP-2-epsilon	48.062	13.7	0	0	cytosol [GO:0005829];mitochondrion [GO:0005739];nuclear chromatin [GO:0000790];nucleoplasm [GO:0005654];nucleus [GO:0005634]	P05549;A0A6E1XE14;Q92481;Q6VUC0;C9JXZ2;H7C5E5;C1K3N0;Q92754;H7C4N4	P05549;A0A6E1XE14;Q92481;Q6VUC0;C9JXZ2;H7C5E5;C1K3N0	TFAP2A;TFAP2B;TFAP2E
5	5	7	Transcription intermediary factor 1-beta	88.549	8.7	8.9	11.7	chromatin [GO:0000785];nuclear euchromatin [GO:0005719];nuclear heterochromatin [GO:0005720];nucleoplasm [GO:0005654];nucleus [GO:0005634];protein-containing complex [GO:0032991];RNA polymerase II transcription regulator complex [GO:0090575]	Q13263;M0R2I3;M0R3C0;M0R0K9	Q13263	TRIM28
4	4	5	Transcriptional activator protein Pur-alpha	34.91	27	27	37.3	dendrite cytoplasm [GO:0032839];glutamatergic synapse [GO:0098978];neuronal cell body [GO:0043025];nuclear chromosome, telomeric region [GO:0000784];nucleus [GO:0005634];postsynapse [GO:0098794]	Q00577	Q00577	PURA
1	1	2	Transcriptional activator protein Pur-beta	33.24	9.9	9.9	14.1	nucleoplasm [GO:0005654];nucleus [GO:0005634]	Q96QR8	Q96QR8	PURB
3	3	3	Transducin beta-like protein 2	49.797	8.5	8.1	8.5	endoplasmic reticulum [GO:0005783];integral component of endoplasmic reticulum membrane [GO:0030176]	Q9Y4P3;E9PF19;Q96E41;F8WCR3;F8WDI9	Q9Y4P3;E9PF19;Q96E41	TBL2
3	3	3	Transformer-2 protein homolog alpha	32.688	15.6	15.6	15.6	intracellular membrane-bounded organelle [GO:0043231];nucleolus [GO:0005730];nucleoplasm [GO:0005654];nucleus [GO:0005634];spliceosomal complex [GO:0005681]	Q13595	Q13595	TRA2A
6	7	6	Transformer-2 protein homolog beta	33.665	27.1	27.8	27.1	nuclear inner membrane [GO:0005637];nucleoplasm [GO:0005654];nucleus [GO:0005634];perinuclear region of cytoplasm [GO:0048471];protein-containing complex [GO:0032991];spliceosomal complex [GO:0005681]	P62995;H7C2L4;H7BXF3	P62995;H7C2L4;H7BXF3	TRA2B
3	2	3	Transitional endoplasmic reticulum ATPase	89.321	6	4.2	6.5	ATPase complex [GO:1904949];azurophil granule lumen [GO:0035578];cytoplasm [GO:0005737];cytoplasmic stress granule [GO:0010494];cytosol [GO:0005829];Derlin-1 retrotranslocation complex [GO:0036513];endoplasmic reticulum [GO:0005783];endoplasmic reticulum membrane [GO:0005789];extracellular exosome [GO:0070062];extracellular region [GO:0005576];ficolin-1-rich granule lumen [GO:1904813];intracellul…	P55072;A0A7P0Z4C6;A0A7P0TAQ1;A0A7P0T8Q5;A0A7P0T8A3;C9JUP7;A0A7P0TAW3;A0A7I2V540;A0A7P0TAY0;A0A7I2V5G8;A0A7I2V2Y2	P55072;A0A7P0Z4C6;A0A7P0TAQ1;A0A7P0T8Q5;A0A7P0T8A3;C9JUP7;A0A7P0TAW3;A0A7I2V540	VCP
4	6	7	Transketolase	67.877	10.1	14.8	16.2	cytosol [GO:0005829];endoplasmic reticulum membrane [GO:0005789];extracellular exosome [GO:0070062];nuclear body [GO:0016604];nuclear speck [GO:0016607];nucleoplasm [GO:0005654];peroxisome [GO:0005777];vesicle [GO:0031982]	P29401;A0A0B4J1R6;E9PFF2	P29401;A0A0B4J1R6	TKT
4	5	2	Translation initiation factor eIF-2B subunit beta	38.989	19.4	25.1	7.1	cytoplasm [GO:0005737];cytosol [GO:0005829];eukaryotic translation initiation factor 2B complex [GO:0005851]	P49770;H0YJJ8;G3V5E5;H0YK01	P49770	EIF2B2
1	0	3	Translation initiation factor eIF-2B subunit gamma	50.24	4.6	0	11.1	cytoplasm [GO:0005737];cytosol [GO:0005829];eukaryotic translation initiation factor 2B complex [GO:0005851];guanyl-nucleotide exchange factor complex [GO:0032045]	Q9NR50;H0Y580;A0A0D9SEN0	Q9NR50;H0Y580	EIF2B3
0	2	0	Translin-associated protein X	33.112	0	10	0	cytoplasm [GO:0005737];cytosol [GO:0005829];Golgi apparatus [GO:0005794];nucleoplasm [GO:0005654];nucleus [GO:0005634];perinuclear region of cytoplasm [GO:0048471]	Q99598;Q5VVQ1;C4P0D6;C4P0D8;C4P0D4	Q99598;Q5VVQ1;C4P0D6;C4P0D8;C4P0D4	TSNAX;DISC1
2	3	0	Translocon-associated protein subunit alpha	32.235	8	11.9	0	endoplasmic reticulum [GO:0005783];endoplasmic reticulum membrane [GO:0005789];integral component of membrane [GO:0016021]	P43307;C9J3L8;C9J5W0;A0A3B3IRT8;E9PAL7;C9IZQ1	P43307;C9J3L8;C9J5W0;A0A3B3IRT8;E9PAL7;C9IZQ1	SSR1
2	1	2	Transmembrane 9 superfamily member 3	67.887	3.1	1.7	3.1	integral component of membrane [GO:0016021];membrane [GO:0016020]	Q9HD45;Q5TB53	Q9HD45;Q5TB53	TM9SF3
3	4	4	Transmembrane protein 201	72.235	4.8	6.8	6.5	cytoplasm [GO:0005737];integral component of nuclear inner membrane [GO:0005639];nuclear envelope [GO:0005635];nuclear membrane [GO:0031965];spindle pole [GO:0000922]	Q5SNT2;H0Y4R5	Q5SNT2;H0Y4R5	TMEM201
9	10	9	Transmembrane protein 43	44.875	33.5	33.5	33.5	endoplasmic reticulum lumen [GO:0005788];Golgi apparatus [GO:0005794];integral component of nuclear inner membrane [GO:0005639];membrane [GO:0016020]	Q9BTV4	Q9BTV4	TMEM43
1	4	1	Transportin-1	102.35	2.1	6.7	1.1	cilium [GO:0005929];cytoplasm [GO:0005737];cytosol [GO:0005829];extracellular exosome [GO:0070062];nucleus [GO:0005634]	Q92973;A0A7P0TBF0;A0A7P0T944;A0A7P0T9C0;A0A7P0Z4D3;E7EW37;O14787;K7ENW1;K7ESC1;S4R398;A0A075B780	Q92973;A0A7P0TBF0;A0A7P0T944;A0A7P0T9C0;A0A7P0Z4D3;E7EW37	TNPO1
14	15	16	Trifunctional enzyme subunit beta, mitochondrial;3-ketoacyl-CoA thiolase	51.294	40.7	40.7	42.6	endoplasmic reticulum [GO:0005783];mitochondrial envelope [GO:0005740];mitochondrial inner membrane [GO:0005743];mitochondrial nucleoid [GO:0042645];mitochondrial outer membrane [GO:0005741];mitochondrion [GO:0005739]	P55084;F5GZQ3;B5MD38;C9JEY0;C9JE81;C9K0M0	P55084;F5GZQ3;B5MD38	HADHB
17	12	18	Trifunctional purine biosynthetic protein adenosine-3;Phosphoribosylamine--glycine ligase;Phosphoribosylformylglycinamidine cyclo-ligase;Phosphoribosylglycinamide formyltransferase	107.77	23.5	19.6	22.5	cytosol [GO:0005829];extracellular exosome [GO:0070062]	P22102;F8WD69;C9JBJ1;C9JTV6;C9JZG2;C9JKQ7;H7C366	P22102;F8WD69;C9JBJ1;C9JTV6	GART
6	12	2	Triosephosphate isomerase	26.669	41.8	71.9	16.9	cytosol [GO:0005829];extracellular exosome [GO:0070062];extracellular space [GO:0005615];nucleus [GO:0005634]	P60174;U3KPZ0;U3KQF3;U3KPS5	P60174	TPI1
2	3	4	Tripeptidyl-peptidase 1	61.247	8	10.5	13	extracellular exosome [GO:0070062];Golgi apparatus [GO:0005794];lysosomal lumen [GO:0043202];lysosome [GO:0005764];melanosome [GO:0042470];membrane raft [GO:0045121];recycling endosome [GO:0055037]	O14773;A0A2R8YGD1;A0A2R8YD45;A0A804HJ17;A0A2R8Y7U1;A0A2R8YDY1;A0A2R8Y7I4	O14773;A0A2R8YGD1;A0A2R8YD45;A0A804HJ17;A0A2R8Y7U1	TPP1
2	1	2	tRNA (guanine(10)-N2)-methyltransferase homolog	53.42	5.8	2.6	5.8	cytoplasm [GO:0005737]	Q7Z4G4;K7ENP1;K7EPZ4;K7EJQ4;Q5JY01;Q5JY02	Q7Z4G4;K7ENP1;K7EPZ4;K7EJQ4;Q5JY01;Q5JY02	TRMT11
0	2	1	tRNA (guanine(37)-N1)-methyltransferase	58.246	0	6.3	1.8	cytoplasm [GO:0005737];mitochondrial matrix [GO:0005759];nucleus [GO:0005634]	Q32P41	Q32P41	TRMT5
2	3	2	tRNA (guanine-N(7)-)-methyltransferase non-catalytic subunit WDR4	45.489	8	11.9	9	chromosome [GO:0005694];cytosol [GO:0005829];nucleoplasm [GO:0005654];nucleus [GO:0005634];tRNA methyltransferase complex [GO:0043527]	P57081	P57081	WDR4
1	2	2	tRNA modification GTPase GTPBP3, mitochondrial	52.058	4.7	9.1	9.1	cytoplasm [GO:0005737];mitochondrion [GO:0005739];nucleus [GO:0005634]	Q969Y2;M0R1X0;M0R0S9	Q969Y2	GTPBP3
5	5	4	tRNA pseudouridine synthase A, mitochondrial;tRNA pseudouridine synthase	47.47	15.5	13.3	12.6	mitochondrial matrix [GO:0005759];mitochondrion [GO:0005739];nucleoplasm [GO:0005654];nucleus [GO:0005634]	Q9Y606;F5H1S9;G8JLB3;F5GY32;F5GXL3;F5H168;F8W9U5;F5H1B2	Q9Y606;F5H1S9;G8JLB3	PUS1
4	2	0	tRNA-splicing endonuclease subunit Sen34	33.652	15.8	8.4	0	nucleolus [GO:0005730];nucleoplasm [GO:0005654];tRNA-intron endonuclease complex [GO:0000214]	Q9BSV6;A0A590UJ73;A0A590UJW4;E7EQB3;B0V3J0;A0A0G2JNL0;A0A0G2JNK5	Q9BSV6;A0A590UJ73;A0A590UJW4;E7EQB3;B0V3J0;A0A0G2JNL0;A0A0G2JNK5	TSEN34
1	0	13	tRNA-splicing ligase RtcB homolog	55.21	2.2	0	35.8	cytoplasm [GO:0005737];cytosol [GO:0005829];endoplasmic reticulum membrane [GO:0005789];intracellular membrane-bounded organelle [GO:0043231];nuclear envelope [GO:0005635];nucleoplasm [GO:0005654];nucleus [GO:0005634];tRNA-splicing ligase complex [GO:0072669]	Q9Y3I0	Q9Y3I0	RTCB
3	6	5	Tropomodulin-3	39.594	14.8	24.7	19.3	actin filament [GO:0005884];adherens junction [GO:0005912];cortical cytoskeleton [GO:0030863];cytoskeleton [GO:0005856];cytosol [GO:0005829];growth cone [GO:0030426];membrane [GO:0016020];myofibril [GO:0030016];sarcomere [GO:0030017];striated muscle thin filament [GO:0005865];synapse [GO:0045202]	Q9NYL9;H0YKU1;H0YNJ8;P28289;Q9NZR1;H0YNU8;G5EA42	Q9NYL9;H0YKU1;H0YNJ8	TMOD3
9	9	11	Tryptophan--tRNA ligase, cytoplasmic;T1-TrpRS;T2-TrpRS	53.165	30.1	28	35	cytoplasm [GO:0005737];cytosol [GO:0005829];extracellular exosome [GO:0070062];nucleus [GO:0005634];protein-containing complex [GO:0032991]	P23381;H0YJP3;G3V3Y5;G3V3H8;G3V277;G3V2Y7;G3V227;G3V3P2;G3V3X0;G3V3S7;G3V456;G3V5U1;G3V423;G3V5W1;P78534;G3V4N0;G3V4N8;G3V4C7;G3V2C0;G3V339;G3V313;G3V4S4;G3V3R3;G3V2F2;G3V4Q0;G3V4A3;G3V5H5	P23381;H0YJP3	WARS
1	2	1	Tryptophan--tRNA ligase, mitochondrial	40.146	3.1	10.8	4.4	mitochondrial matrix [GO:0005759];mitochondrion [GO:0005739];plasma membrane [GO:0005886]	Q9UGM6	Q9UGM6	WARS2
4	3	4	Tubulin alpha chain-like 3	49.908	8.3	4.5	8.3	cytoplasm [GO:0005737];microtubule [GO:0005874]	A6NHL2	A6NHL2	TUBAL3
26	24	26	Tubulin alpha-1A chain;Tubulin alpha-3E chain	50.135	71.6	71.4	71.6	cytoplasm [GO:0005737];cytoplasmic microtubule [GO:0005881];cytoplasmic ribonucleoprotein granule [GO:0036464];cytosol [GO:0005829];extracellular exosome [GO:0070062];integral component of membrane [GO:0016021];membrane raft [GO:0045121];microtubule [GO:0005874];microtubule cytoskeleton [GO:0015630];myelin sheath [GO:0043209];neuromuscular junction [GO:0031594];nucleus [GO:0005634];recycling endo…	Q71U36;P0DPH8;P0DPH7;Q6PEY2;F8VQQ4;V9GZ17	Q71U36;P0DPH8;P0DPH7;Q6PEY2	TUBA1A;TUBA3E
26	23	26	Tubulin alpha-1B chain	50.151	71.6	71.2	71.6	cytoplasm [GO:0005737];cytoplasmic microtubule [GO:0005881];membrane raft [GO:0045121];microtubule [GO:0005874];microtubule cytoskeleton [GO:0015630]	P68363;F8VVB9;C9JDS9;F8VS66;F8VRZ4;F8VX09;F8VWV9;C9K0S6;F8VRK0;A0A7P0Z4A1;F8W0F6;Q9H853	P68363	TUBA1B
26	21	26	Tubulin alpha-1C chain	49.895	71.5	61.5	71.5	cytoplasm [GO:0005737];cytoplasmic microtubule [GO:0005881];microtubule [GO:0005874];microtubule cytoskeleton [GO:0015630];nucleus [GO:0005634];vesicle [GO:0031982]	Q9BQE3;F5H5D3;A0A1W2PQM2;A0A7P0TA31	Q9BQE3;F5H5D3;A0A1W2PQM2	TUBA1C
26	22	25	Tubulin beta chain	49.67	71.4	68.5	71.4	azurophil granule lumen [GO:0035578];cell body [GO:0044297];cytoplasm [GO:0005737];cytoplasmic ribonucleoprotein granule [GO:0036464];cytoskeleton [GO:0005856];extracellular exosome [GO:0070062];extracellular region [GO:0005576];membrane raft [GO:0045121];microtubule [GO:0005874];nuclear envelope lumen [GO:0005641];nucleus [GO:0005634];protein-containing complex [GO:0032991]	P07437;Q5JP53;Q5ST81;A6NNZ2	P07437;Q5JP53;Q5ST81	TUBB
23	18	23	Tubulin beta-2A chain	49.906	56.4	50.6	63.6	cytoplasm [GO:0005737];extracellular exosome [GO:0070062];extracellular vesicle [GO:1903561];microtubule [GO:0005874];nucleus [GO:0005634]	Q13885	Q13885	TUBB2A
24	19	24	Tubulin beta-2B chain	49.953	65.2	59.3	72.4	cytoplasm [GO:0005737];microtubule [GO:0005874];microtubule cytoskeleton [GO:0015630];nucleus [GO:0005634];Schaffer collateral - CA1 synapse [GO:0098685]	Q9BVA1	Q9BVA1	TUBB2B
16	11	19	Tubulin beta-3 chain	50.432	37.8	25.3	46.9	axon [GO:0030424];cytoplasm [GO:0005737];dendrite [GO:0030425];extracellular exosome [GO:0070062];filopodium [GO:0030175];growth cone [GO:0030426];integral component of membrane [GO:0016021];lamellipodium [GO:0030027];microtubule [GO:0005874];nucleus [GO:0005634]	Q13509;A0A0B4J269;G3V2A3;G3V5W4;G3V2R8;G3V3R4;G3V2N6;G3V3J6;G3V3W7	Q13509;A0A0B4J269	TUBB3
22	18	23	Tubulin beta-4A chain	49.585	65.1	57.4	69.1	axoneme [GO:0005930];cytoplasm [GO:0005737];cytosol [GO:0005829];extracellular exosome [GO:0070062];internode region of axon [GO:0033269];microtubule [GO:0005874];myelin sheath [GO:0043209];neuronal cell body [GO:0043025];nucleus [GO:0005634]	P04350;M0R2D3;M0QY85;M0QYM7;M0R278;M0R0X0;M0QY37;M0QX14;M0R042;M0QZL7;M0R1I1;M0R2T4;A0A075B724	P04350	TUBB4A
28	23	26	Tubulin beta-4B chain	49.83	75.5	72.4	75.5	azurophil granule lumen [GO:0035578];cytoplasm [GO:0005737];cytoskeleton [GO:0005856];cytosol [GO:0005829];extracellular exosome [GO:0070062];extracellular region [GO:0005576];extracellular vesicle [GO:1903561];microtubule [GO:0005874];nucleus [GO:0005634]	P68371	P68371	TUBB4B
19	9	21	Tubulin beta-6 chain	49.857	58.1	25.6	65.9	cytoplasm [GO:0005737];extracellular exosome [GO:0070062];microtubule [GO:0005874];nucleus [GO:0005634]	Q9BUF5;K7ESM5;K7EL29;K7EN98;K7ESQ3;K7EQT3;K7EJ64;K7ERA8;K7EJZ4;K7ES63;K7EPE5	Q9BUF5;K7ESM5	TUBB6
10	9	10	Tubulin beta-8 chain	49.775	24.3	22.3	24.3	cytoplasm [GO:0005737];extracellular exosome [GO:0070062];meiotic spindle [GO:0072687];microtubule [GO:0005874]	Q3ZCM7;A0A075B736;Q5SQY0	Q3ZCM7;A0A075B736;Q5SQY0	TUBB8
12	10	9	Tubulin gamma-1 chain;Tubulin gamma-2 chain;Tubulin gamma chain	51.169	43.5	35	37	apical part of cell [GO:0045177];cell leading edge [GO:0031252];centriole [GO:0005814];centrosome [GO:0005813];ciliary basal body [GO:0036064];condensed nuclear chromosome [GO:0000794];cytoplasm [GO:0005737];cytoplasmic microtubule [GO:0005881];cytosol [GO:0005829];gamma-tubulin complex [GO:0000930];microtubule [GO:0005874];microtubule cytoskeleton [GO:0015630];non-motile cilium [GO:0097730];nucl…	P23258;A0A7P0T9G6;Q9NRH3;K7EIS0;K7EKE5	P23258;A0A7P0T9G6;Q9NRH3;K7EIS0	TUBG1;TUBG2
3	7	0	Tubulin-folding cofactor B	27.325	15.6	42.6	0	cytoplasm [GO:0005737];cytosol [GO:0005829];microtubule [GO:0005874];microtubule cytoskeleton [GO:0015630]	Q99426;A0A494C0X0;K7EK42;K7EP07;K7EL99;K7EQH0;K7ER04	Q99426;A0A494C0X0;K7EK42;K7EP07	TBCB
6	4	3	Tubulin-specific chaperone C	39.248	22.8	14.7	12.7	cytoplasm [GO:0005737];cytoskeleton [GO:0005856];cytosol [GO:0005829];microtubule [GO:0005874];photoreceptor connecting cilium [GO:0032391]	Q15814	Q15814	TBCC
8	9	5	Twinfilin-1	40.282	24.3	38.9	15.4	actin cytoskeleton [GO:0015629];actin filament [GO:0005884];cell-cell junction [GO:0005911];cytoplasm [GO:0005737];cytoskeleton [GO:0005856];cytosol [GO:0005829];filopodium [GO:0030175];focal adhesion [GO:0005925];myofibril [GO:0030016];perinuclear region of cytoplasm [GO:0048471]	Q12792;F8VS81;F8VRG3;F8W1Q9	Q12792;F8VS81	TWF1
5	9	8	Twinfilin-2	39.548	23.8	44.1	39.3	actin filament [GO:0005884];cytoplasm [GO:0005737];cytoskeleton [GO:0005856];endoplasmic reticulum membrane [GO:0005789];endosome [GO:0005768];extracellular exosome [GO:0070062];filopodium [GO:0030175];growth cone [GO:0030426];integral component of membrane [GO:0016021];lamellipodium [GO:0030027];lysosome [GO:0005764];myofibril [GO:0030016];perinuclear region of cytoplasm [GO:0048471];phagocytic …	Q6IBS0;A0A7I2V2U8;A0A7I2V5D3;D6RG15;A0A7I2V5B1;H0Y858;A0A7I2YQM6;A0A7I2V3T5;H7C5I2	Q6IBS0;A0A7I2V2U8;A0A7I2V5D3;D6RG15;A0A7I2V5B1	TWF2
12	9	13	Tyrosine-protein kinase CSK	50.704	32.2	24.9	34.9	cell-cell junction [GO:0005911];cytoplasm [GO:0005737];cytosol [GO:0005829];extracellular exosome [GO:0070062];membrane [GO:0016020];membrane raft [GO:0045121];plasma membrane [GO:0005886]	P41240;H3BUM9;H3BN15;H3BU69;P42679;K7ENL8;K7ES68;K7EQY5	P41240	CSK
6	2	9	Tyrosine-protein phosphatase non-receptor type 1;Tyrosine-protein phosphatase non-receptor type	49.966	17.9	5.3	28.5	cytoplasmic side of endoplasmic reticulum membrane [GO:0098554];cytosol [GO:0005829];early endosome [GO:0005769];endoplasmic reticulum [GO:0005783];integral component of membrane [GO:0016021];mitochondrial crista [GO:0030061];mitochondrial matrix [GO:0005759];protein-containing complex [GO:0032991];sorting endosome [GO:0097443]	P18031;B4DSN5	P18031;B4DSN5	PTPN1
2	2	4	Tyrosine--tRNA ligase, cytoplasmic;Tyrosine--tRNA ligase, cytoplasmic, N-terminally processed;Tyrosine--tRNA ligase	59.143	3.6	3	6.8	cytoplasm [GO:0005737];cytosol [GO:0005829];extracellular space [GO:0005615];nuclear body [GO:0016604]	P54577;A0A6Q8PFX2;A0A0C4DGZ5;A0A6Q8PFX4;A0A6Q8PFC1;A0A6Q8PF15	P54577;A0A6Q8PFX2;A0A0C4DGZ5;A0A6Q8PFX4	YARS
[truncated: 95 more rows]

## Sheet: Sheet 2
Peptide count MIC 27 KO	Peptide count MIC 26 KO	Peptide count WT	Protein names	Gene ontology (cellular component)	Mol. weight [kDa]	Sequence coverage [%] MIC 27 KO	Sequence coverage [%] MIC 26 KO	Sequence coverage [%] WT	Protein IDs	Majority protein IDs	Gene names
[truncated: 278 more rows]
